# Supplementary material for: Farnesylated heat shock protein 40 is a component of membrane-bound RISC in Arabidopsis
Source: J Biol Chem. 2018 Sep 7;293(43):16608–22. doi: 10.1074/jbc.RA118.003887 (PMC6204899; doi:10.1074/jbc.RA118.003887)
Supplement: Supporting Information [file supp_RA118.003887_138017_1_supp_168963_pbxdvf.xlsx]

## Sheet: AGO1_Crosslink_ProteinGroups co
Protein IDs	Majority protein IDs	Peptide counts (all)	Peptide counts (razor+unique)	Peptide counts (unique)	Fasta headers	Number of proteins	Peptides	Razor + unique peptides	Unique peptides	Sequence coverage [%]	Unique + razor sequence coverage [%]	Unique sequence coverage [%]	Mol. weight [kDa]	Sequence length	Sequence lengths	PEP	Intensity	MS/MS Count	Only identified by site	Reverse	Potential contaminant	id	Peptide IDs	Peptide is razor	Mod. peptide IDs	Evidence IDs	MS/MS IDs	Best MS/MS	Oxidation (M) site IDs	Oxidation (M) site positions
AT1G01090.1	AT1G01090.1	1	1	1	>AT1G01090.1 | Symbols: PDH-E1 ALPHA | pyruvate dehydrogenase E1 alpha | chr1:47705-49166 REVERSE LENGTH=428	1	1	1	1	4.7	4.7	4.7	47173	428	428	0.00025397	941440	1				0	1501	TRUE	1533	1645	1867	1867
AT1G01320.2;AT1G01320.1;AT1G15290.1	AT1G01320.2;AT1G01320.1	9;9;2	9;9;2	5;5;0	>AT1G01320.2 | Symbols: | Tetratricopeptide repeat (TPR)-like superfamily protein | chr1:121582-130099 REVERSE LENGTH=1787;>AT1G01320.1 | Symbols: | Tetratricopeptide repeat (TPR)-like superfamily protein | chr1:121582-130099 REVERSE LENGTH=1797	3	9	9	5	6	6	3.5	197.5	1787	1787;1797;1608	1.6152e-61	5953900	9				1	40;123;669;1402;1438;1625;1649;2198;2222	True;True;True;True;True;True;True;True;True	43;128;683;1432;1469;1667;1691;2251;2277	43;130;735;1537;1579;1788;1813;2410;2438	50;148;837;1746;1794;2031;2058;2740;2773	50;148;837;1746;1794;2031;2058;2740;2773
AT1G02140.1	AT1G02140.1	1	1	1	>AT1G02140.1 | Symbols: MEE63, MAGO, HAP1 | mago nashi family protein | chr1:403467-404401 REVERSE LENGTH=150	1	1	1	1	7.3	7.3	7.3	17458	150	150	0.00066671	300520	3				2	7	TRUE	7	7	8;9;10	8
AT1G02560.1	AT1G02560.1	3	3	3	>AT1G02560.1 | Symbols: CLPP5, NCLPP5, NCLPP1 | nuclear encoded CLP protease 5 | chr1:538000-539805 FORWARD LENGTH=298	1	3	3	3	14.4	14.4	14.4	32356	298	298	4.2619e-10	7166700	4				3	166;577;994	True;True;True	172;590;1017	174;626;1086	199;712;1231;1232	199;712;1232
AT1G02780.1	AT1G02780.1	3	3	2	>AT1G02780.1 | Symbols: emb2386 | Ribosomal protein L19e family protein | chr1:608120-609391 REVERSE LENGTH=214	1	3	3	2	14.5	14.5	8.9	24606	214	214	4.4327e-10	1726400	3				4	433;705;2518	True;True;True	445;719;2580	460;773;2826	518;878;3206	518;878;3206	0	34
AT1G02790.1	AT1G02790.1	1	1	1	>AT1G02790.1 | Symbols: PGA4 | polygalacturonase 4 | chr1:610681-612225 REVERSE LENGTH=422	1	1	1	1	3.1	3.1	3.1	44429	422	422	0.013075	138950	1				5	522	TRUE	534	557	629	629
AT1G03130.1;AT4G02770.1	AT1G03130.1;AT4G02770.1	2;2	2;2	2;2	>AT1G03130.1 | Symbols: PSAD-2 | photosystem I subunit D-2 | chr1:753528-754142 REVERSE LENGTH=204;>AT4G02770.1 | Symbols: PSAD-1 | photosystem I subunit D-1 | chr4:1229247-1229873 REVERSE LENGTH=208	2	2	2	2	11.3	11.3	11.3	22306	204	204;208	8.2211e-07	1212600	3				6	1051;1083	True;True	1074;1106	1145;1177	1303;1343;1344	1303;1343
AT1G03630.2;AT1G03630.1	AT1G03630.2;AT1G03630.1	1;1	1;1	1;1	>AT1G03630.2 | Symbols: POR C, PORC | protochlorophyllide oxidoreductase C | chr1:907699-909245 FORWARD LENGTH=399;>AT1G03630.1 | Symbols: POR C, PORC | protochlorophyllide oxidoreductase C | chr1:907699-909245 FORWARD LENGTH=401	2	1	1	1	4.8	4.8	4.8	43625	399	399;401	0.00095886	229220	1				7	1107	TRUE	1130	1201	1372	1372
AT1G04170.1;AT4G18330.1;AT4G18330.2	AT1G04170.1;AT4G18330.1;AT4G18330.2	2;1;1	2;1;1	2;1;1	>AT1G04170.1 | Symbols: EIF2 GAMMA | eukaryotic translation initiation factor 2 gamma subunit | chr1:1097423-1099702 FORWARD LENGTH=465;>AT4G18330.1 | Symbols: | Translation elongation factor EF1A/initiation factor IF2gamma family protein | chr4:10126747-	3	2	2	2	5.6	5.6	5.6	50853	465	465;284;471	0.00048423	698210	2				8	101;2427	True;True	106;2488	106;2733	120;3099	120;3099
AT3G04400.2;AT3G04400.1;AT2G33370.1;AT1G04480.1	AT3G04400.2;AT3G04400.1;AT2G33370.1;AT1G04480.1	2;2;2;2	2;2;2;2	2;2;2;2	>AT3G04400.2 | Symbols: emb2171 | Ribosomal protein L14p/L23e family protein | chr3:1167611-1168308 FORWARD LENGTH=125;>AT3G04400.1 | Symbols: emb2171 | Ribosomal protein L14p/L23e family protein | chr3:1167339-1168308 FORWARD LENGTH=140;>AT2G33370.1 | Sym	4	2	2	2	24	24	24	13406	125	125;140;140;140	6.8499e-17	873030	2				9	1129;1547	True;True	1152;1584	1224;1699	1397;1931	1397;1931
AT2G33120.3;AT1G04750.2;AT1G04750.1;AT1G04760.1;AT2G33120.1;AT2G33120.2;AT2G32670.1	AT2G33120.3;AT1G04750.2;AT1G04750.1;AT1G04760.1;AT2G33120.1;AT2G33120.2;AT2G32670.1	1;1;1;1;1;1;1	1;1;1;1;1;1;1	1;1;1;1;1;1;1	>AT2G33120.3 | Symbols: SAR1 | synaptobrevin-related protein 1 | chr2:14043785-14045186 REVERSE LENGTH=139;>AT1G04750.2 | Symbols: VAMP7B, VAMP721, ATVAMP721, AT VAMP7B | vesicle-associated membrane protein 721 | chr1:1331857-1333426 REVERSE LENGTH=181;>AT	7	1	1	1	8.6	8.6	8.6	15922	139	139;181;219;220;221;229;285	0.00010421	253680	1				10	895	TRUE	914	976	1096	1096
AT1G50010.1;AT1G04820.1;AT1G64740.1	AT1G50010.1;AT1G04820.1	13;13;6	13;13;6	1;1;0	>AT1G50010.1 | Symbols: TUA2 | tubulin alpha-2 chain | chr1:18517737-18519729 FORWARD LENGTH=450;>AT1G04820.1 | Symbols: TUA4, TOR2 | tubulin alpha-4 chain | chr1:1356421-1358266 REVERSE LENGTH=450	3	13	13	1	37.3	37.3	3.1	49.54	450	450;450;450	1.2603e-146	19068000	17				11	45;50;250;370;888;924;1458;1769;1770;1867;2011;2173;2614	True;True;True;True;True;True;True;True;True;True;True;True;True	48;53;257;380;907;944;945;1489;1816;1817;1915;2061;2225;2677	48;53;260;389;968;969;1007;1008;1599;1947;1948;1949;2052;2212;2380;2925	55;60;293;439;1088;1089;1133;1134;1135;1815;2208;2209;2210;2324;2514;2698;3320	55;60;293;439;1088;1135;1815;2208;2210;2324;2514;2698;3320	1	268
AT1G05190.1	AT1G05190.1	5	5	5	>AT1G05190.1 | Symbols: emb2394 | Ribosomal protein L6 family | chr1:1502515-1503738 REVERSE LENGTH=223	1	5	5	5	29.1	29.1	29.1	24705	223	223	6.3446e-62	2238700	6				12	478;1050;1296;1824;2365	True;True;True;True;True	490;1073;1321;1872;2424	511;1144;1413;2008;2666	576;1301;1302;1611;2273;3025	576;1302;1611;2273;3025
AT1G06950.1	AT1G06950.1	6	6	6	>AT1G06950.1 | Symbols: ATTIC110, TIC110 | translocon at the inner envelope membrane of chloroplasts 110 | chr1:2130303-2135563 REVERSE LENGTH=1016	1	6	6	6	8.3	8.3	8.3	112.12	1016	1016	2.0372e-11	3698200	7				13	379;780;1392;1407;2385;2644	True;True;True;True;True;True	390;795;1422;1437;2445;2707	402;851;1527;1542;2688;2956	453;960;1735;1751;3050;3359;3360	453;960;1735;1751;3050;3360
AT5G59970.1;AT5G59690.1;AT3G53730.1;AT3G46320.1;AT3G45930.1;AT2G28740.1;AT1G07820.2;AT1G07820.1;AT1G07660.1;AT1G07660.2	AT5G59970.1;AT5G59690.1;AT3G53730.1;AT3G46320.1;AT3G45930.1;AT2G28740.1;AT1G07820.2;AT1G07820.1;AT1G07660.1;AT1G07660.2	2;2;2;2;2;2;2;2;2;1	2;2;2;2;2;2;2;2;2;1	2;2;2;2;2;2;2;2;2;1	>AT5G59970.1 | Symbols: | Histone superfamily protein | chr5:24146352-24146663 REVERSE LENGTH=103;>AT5G59690.1 | Symbols: | Histone superfamily protein | chr5:24051649-24051960 FORWARD LENGTH=103;>AT3G53730.1 | Symbols: | Histone superfamily protein | c	10	2	2	2	21.4	21.4	21.4	11409	103	103;103;103;103;103;103;103;103;103;86	0.083058	1901400	2				14	347;1031	True;True	355;1054	363;1124	409;1280	409;1280
AT1G07750.1;AT2G28680.1	AT1G07750.1;AT2G28680.1	2;1	2;1	2;1	>AT1G07750.1 | Symbols: | RmlC-like cupins superfamily protein | chr1:2404300-2405863 REVERSE LENGTH=356;>AT2G28680.1 | Symbols: | RmlC-like cupins superfamily protein | chr2:12303118-12304747 REVERSE LENGTH=356	2	2	2	2	7	7	7	38.31	356	356;356	0.00033499	1550700	2				15	76;1654	True;True	80;1696	80;1818	92;2063	92;2063
AT5G59850.1;AT1G07770.2;AT1G07770.1;AT2G39590.1	AT5G59850.1;AT1G07770.2;AT1G07770.1	6;6;6;2	6;6;6;2	2;2;2;1	>AT5G59850.1 | Symbols: | Ribosomal protein S8 family protein | chr5:24112499-24113084 REVERSE LENGTH=130;>AT1G07770.2 | Symbols: RPS15A | ribosomal protein S15A | chr1:2408413-2409065 REVERSE LENGTH=130;>AT1G07770.1 | Symbols: RPS15A | ribosomal protein	4	6	6	2	52.3	52.3	23.8	14804	130	130;130;130;136	3.7312e-49	5049100	7				16	423;561;827;1066;1738;2458	True;True;True;True;True;True	435;574;843;1089;1784;2519	450;609;902;1160;1914;2764	505;694;1015;1016;1323;2174;3138	505;694;1016;1323;2174;3138
AT1G07890.6;AT1G07890.8;AT1G07890.7;AT1G07890.5;AT1G07890.4;AT1G07890.3;AT1G07890.2;AT1G07890.1	AT1G07890.6;AT1G07890.8;AT1G07890.7;AT1G07890.5;AT1G07890.4;AT1G07890.3;AT1G07890.2;AT1G07890.1	5;5;5;5;5;5;5;5	5;5;5;5;5;5;5;5	5;5;5;5;5;5;5;5	>AT1G07890.6 | Symbols: APX1, MEE6, CS1, ATAPX1, ATAPX01 | ascorbate peroxidase 1 | chr1:2438005-2439349 FORWARD LENGTH=249;>AT1G07890.8 | Symbols: APX1, MEE6, CS1, ATAPX1, ATAPX01 | ascorbate peroxidase 1 | chr1:2438005-2439435 FORWARD LENGTH=250;>AT1G078	8	5	5	5	30.5	30.5	30.5	27.52	249	249;250;250;250;250;250;250;250	5.5862e-21	8656200	5				17	135;449;507;2152;2555	True;True;True;True;True	140;461;519;2204;2618	142;477;542;2356;2866	161;537;613;2673;3253	161;537;613;2673;3253
AT5G60390.3;AT5G60390.1;AT1G07940.2;AT1G07940.1;AT1G07930.1;AT1G07920.1;AT5G60390.2;AT1G07930.2	AT5G60390.3;AT5G60390.1;AT1G07940.2;AT1G07940.1;AT1G07930.1;AT1G07920.1;AT5G60390.2;AT1G07930.2	12;12;12;12;12;12;10;9	12;12;12;12;12;12;10;9	12;12;12;12;12;12;10;9	>AT5G60390.3 | Symbols: | GTP binding Elongation factor Tu family protein | chr5:24289226-24290675 FORWARD LENGTH=449;>AT5G60390.1 | Symbols: | GTP binding Elongation factor Tu family protein | chr5:24289226-24290675 FORWARD LENGTH=449;>AT1G07940.2 | Sym	8	12	12	12	30.7	30.7	30.7	49502	449	449;449;449;449;449;449;400;372	5.7124e-160	52644000	22				18	200;414;535;810;909;1555;1836;2091;2310;2569;2646;2647	True;True;True;True;True;True;True;True;True;True;True;True	207;425;548;826;929;1592;1593;1594;1884;2142;2366;2367;2368;2632;2709;2710	209;438;439;572;882;992;1707;1708;1709;1710;2020;2293;2600;2601;2602;2603;2880;2958;2959;2960	239;491;492;645;992;1115;1940;1941;1942;1943;1944;2287;2606;2950;2951;2952;2953;2954;3269;3362;3363;3364	239;491;645;992;1115;1944;2287;2606;2953;3269;3362;3363	2;3;4;5	259;264;392;398
AT2G27860.1;AT1G08200.1	AT2G27860.1;AT1G08200.1	2;2	2;2	2;2	>AT2G27860.1 | Symbols: AXS1 | UDP-D-apiose/UDP-D-xylose synthase 1 | chr2:11864684-11866843 REVERSE LENGTH=389;>AT1G08200.1 | Symbols: AXS2 | UDP-D-apiose/UDP-D-xylose synthase 2 | chr1:2574259-2576609 REVERSE LENGTH=389	2	2	2	2	7.7	7.7	7.7	43637	389	389;389	0.0047806	689490	3				19	165;2372	True;True	171;2431	173;2674	197;198;3033	197;3033
AT1G08360.1;AT5G22440.2;AT5G22440.1	AT1G08360.1;AT5G22440.2;AT5G22440.1	3;2;2	3;2;2	2;1;1	>AT1G08360.1 | Symbols: | Ribosomal protein L1p/L10e family | chr1:2636231-2637694 FORWARD LENGTH=216;>AT5G22440.2 | Symbols: | Ribosomal protein L1p/L10e family | chr5:7435328-7436486 REVERSE LENGTH=217;>AT5G22440.1 | Symbols: | Ribosomal protein L1p/L	3	3	3	2	20.8	20.8	13.9	24469	216	216;217;217	1.5271e-79	2049400	4				20	70;883;1183	True;True;True	74;902;1206	74;963;1282	85;1083;1460;1461	85;1083;1461
AT1G08520.1	AT1G08520.1	1	1	1	>AT1G08520.1 | Symbols: ALB1, ALB-1V, V157, PDE166, CHLD | ALBINA 1 | chr1:2696538-2700819 FORWARD LENGTH=760	1	1	1	1	1.2	1.2	1.2	83283	760	760	0.0030058	190000	2				21	243	TRUE	250	253	285;286	285
AT1G09210.1	AT1G09210.1	1	1	1	>AT1G09210.1 | Symbols: CRT1b, AtCRT1b | calreticulin 1b | chr1:2973217-2976655 REVERSE LENGTH=424	1	1	1	1	2.8	2.8	2.8	48156	424	424	7.4242e-15	257500	1				22	1315	TRUE	1340	1433	1633	1633
AT1G09340.1	AT1G09340.1	5	5	5	>AT1G09340.1 | Symbols: CRB, CSP41B, HIP1.3 | chloroplast RNA binding | chr1:3015473-3018035 FORWARD LENGTH=378	1	5	5	5	19.8	19.8	19.8	42619	378	378	3.9688e-11	2670400	5				23	381;406;427;1773;2067	True;True;True;True;True	392;417;439;1820;2118	404;430;454;1952;2269	455;483;510;2213;2579	455;483;510;2213;2579
AT1G57860.1;AT1G57660.1;AT1G09690.1;AT1G09590.1	AT1G57860.1;AT1G57660.1;AT1G09690.1;AT1G09590.1	4;4;4;4	4;4;4;4	4;4;4;4	>AT1G57860.1 | Symbols: | Translation protein SH3-like family protein | chr1:21430034-21430827 REVERSE LENGTH=164;>AT1G57660.1 | Symbols: | Translation protein SH3-like family protein | chr1:21355567-21356364 FORWARD LENGTH=164;>AT1G09690.1 | Symbols: |	4	4	4	4	18.9	18.9	18.9	18709	164	164;164;164;164	8.6136e-25	4997700	4				24	273;804;1126;2145	True;True;True;True	281;820;1149;2197	287;876;1221;2349	321;985;1394;2666	321;985;1394;2666
AT1G09620.1	AT1G09620.1	1	1	1	>AT1G09620.1 | Symbols: | ATP binding;leucine-tRNA ligases;aminoacyl-tRNA ligases;nucleotide binding;ATP binding;aminoacyl-tRNA ligases | chr1:3113077-3116455 REVERSE LENGTH=1091	1	1	1	1	1.6	1.6	1.6	123.45	1091	1091	0.0023447	0	1				25	1371	TRUE	1400	1504	1711	1711
AT1G09640.2;AT1G09640.1	AT1G09640.2;AT1G09640.1	4;4	4;4	4;4	>AT1G09640.2 | Symbols: | Translation elongation factor EF1B, gamma chain | chr1:3120162-3122152 FORWARD LENGTH=265;>AT1G09640.1 | Symbols: | Translation elongation factor EF1B, gamma chain | chr1:3120162-3122152 FORWARD LENGTH=414	2	4	4	4	17.4	17.4	17.4	29832	265	265;414	7.083e-13	1089600	4				26	150;1536;2445;2585	True;True;True;True	156;1572;2506;2648	158;1686;2751;2896	177;1916;3118;3287	177;1916;3118;3287
AT1G09645.1	AT1G09645.1	1	1	1	>AT1G09645.1 | Symbols: | unknown protein; BEST Arabidopsis thaliana protein match is: unknown protein (TAIR:AT1G57765.1); Has 35333 Blast hits to 34131 proteins in 2444 species: Archae - 798; Bacteria - 22429; Metazoa - 974; Fungi - 991; Plants - 531; Vi	1	1	1	1	12.3	12.3	12.3	12014	106	106	0.019394	970290	1	+			27	1544	TRUE	1580	1695	1926	1926	6	1
AT3G62290.3;AT3G62290.2;AT3G62290.1;AT2G47170.1;AT1G70490.3;AT1G70490.2;AT1G70490.1;AT1G23490.1;AT1G10630.1;AT5G14670.1	AT3G62290.3;AT3G62290.2;AT3G62290.1;AT2G47170.1;AT1G70490.3;AT1G70490.2;AT1G70490.1;AT1G23490.1;AT1G10630.1;AT5G14670.1	3;3;3;3;3;3;3;3;3;3	3;3;3;3;3;3;3;3;3;3	3;3;3;3;3;3;3;3;3;3	>AT3G62290.3 | Symbols: ARFA1E | ADP-ribosylation factor A1E | chr3:23052287-23053545 FORWARD LENGTH=181;>AT3G62290.2 | Symbols: ARFA1E | ADP-ribosylation factor A1E | chr3:23052287-23053545 FORWARD LENGTH=181;>AT3G62290.1 | Symbols: ATARFA1E, ARFA1E | ADP	10	3	3	3	30.9	30.9	30.9	20607	181	181;181;181;181;181;181;181;181;181;188	1.2083e-06	3455700	3				28	861;1621;1729	True;True;True	880;1663;1775	941;1784;1905	1060;2025;2164	1060;2025;2164
AT1G10760.1;AT4G24450.1	AT1G10760.1	6;1	6;1	6;1	>AT1G10760.1 | Symbols: SEX1, SOP1, SOP, GWD1, GWD | Pyruvate phosphate dikinase, PEP/pyruvate binding domain | chr1:3581210-3590043 REVERSE LENGTH=1399	2	6	6	6	5.6	5.6	5.6	156.58	1399	1399;1278	2.7069e-10	2284800	6				29	1016;1343;1469;1667;2259;2562	True;True;True;True;True;True	1039;1370;1500;1710;2314;2625	1108;1467;1610;1832;2479;2873	1260;1672;1828;2081;2819;3260	1260;1672;1828;2081;2819;3260
AT1G11650.2;AT1G11650.1	AT1G11650.2;AT1G11650.1	5;4	5;4	5;4	>AT1G11650.2 | Symbols: ATRBP45B, RBP45B | RNA-binding (RRM/RBD/RNP motifs) family protein | chr1:3914895-3917941 FORWARD LENGTH=405;>AT1G11650.1 | Symbols: ATRBP45B, RBP45B | RNA-binding (RRM/RBD/RNP motifs) family protein | chr1:3914895-3917301 FORWARD L	2	5	5	5	16	16	16	44114	405	405;306	4.5026e-08	2055400	6				30	281;583;1530;1699;1802	True;True;True;True;True	289;596;1566;1742;1849	295;632;1680;1866;1985	331;718;1910;2123;2248;2249	331;718;1910;2123;2249	7	315
AT1G11770.1;AT1G01980.1	AT1G11770.1	3;1	3;1	3;1	>AT1G11770.1 | Symbols: | FAD-binding Berberine family protein | chr1:3975679-3977289 FORWARD LENGTH=536	2	3	3	3	6.9	6.9	6.9	59793	536	536;541	0.027679	758970	3				31	334;1933;2117	True;True;True	342;1983;2168	349;2124;2320	393;2402;2635	393;2402;2635
AT1G11860.3;AT1G11860.2;AT1G11860.1	AT1G11860.3;AT1G11860.2;AT1G11860.1	5;5;5	5;5;5	5;5;5	>AT1G11860.3 | Symbols: | Glycine cleavage T-protein family | chr1:4001801-4003245 FORWARD LENGTH=408;>AT1G11860.2 | Symbols: | Glycine cleavage T-protein family | chr1:4001801-4003245 FORWARD LENGTH=408;>AT1G11860.1 | Symbols: | Glycine cleavage T-prot	3	5	5	5	16.4	16.4	16.4	44444	408	408;408;408	4.2797e-75	1958500	5				32	328;654;906;1822;2326	True;True;True;True;True	336;668;926;1870;2384	342;719;989;2006;2625	385;817;1111;2271;2979	385;817;1111;2271;2979
AT1G11870.3;AT1G11870.1;AT1G11870.2	AT1G11870.3;AT1G11870.1;AT1G11870.2	1;1;1	1;1;1	1;1;1	>AT1G11870.3 | Symbols: ATSRS, SRS | Seryl-tRNA synthetase | chr1:4003895-4006150 FORWARD LENGTH=402;>AT1G11870.1 | Symbols: ATSRS, OVA7, SRS | Seryl-tRNA synthetase | chr1:4003895-4006556 FORWARD LENGTH=512;>AT1G11870.2 | Symbols: ATSRS, SRS | Seryl-tRNA	3	1	1	1	3	3	3	45.11	402	402;512;514	0.0077917	0	1				33	11	TRUE	11	11	15	15
AT1G12230.1;AT1G12230.2	AT1G12230.1;AT1G12230.2	1;1	1;1	1;1	>AT1G12230.1 | Symbols: | Aldolase superfamily protein | chr1:4148050-4150708 FORWARD LENGTH=405;>AT1G12230.2 | Symbols: | Aldolase superfamily protein | chr1:4148050-4150708 FORWARD LENGTH=427	2	1	1	1	2.7	2.7	2.7	43994	405	405;427	0.0024697	364890	1				34	1471	TRUE	1502	1612	1831	1831
AT1G62820.1;AT1G12310.1	AT1G62820.1;AT1G12310.1	1;1	1;1	1;1	>AT1G62820.1 | Symbols: | Calcium-binding EF-hand family protein | chr1:23263822-23264268 REVERSE LENGTH=148;>AT1G12310.1 | Symbols: | Calcium-binding EF-hand family protein | chr1:4187500-4187946 REVERSE LENGTH=148	2	1	1	1	6.1	6.1	6.1	16579	148	148;148	0.47464	152020	1				35	1024	TRUE	1047	1117	1271	1271
AT1G12840.1	AT1G12840.1	2	2	2	>AT1G12840.1 | Symbols: DET3, ATVHA-C | vacuolar ATP synthase subunit C (VATC) / V-ATPase C subunit / vacuolar proton pump C subunit (DET3) | chr1:4375584-4378220 FORWARD LENGTH=375	1	2	2	2	7.2	7.2	7.2	42619	375	375	0.10729	643070	2				36	843;2645	True;True	859;2708	919;2957	1034;3361	1034;3361
AT1G12900.4;AT1G12900.3;AT1G12900.1;AT1G12900.2	AT1G12900.4;AT1G12900.3;AT1G12900.1;AT1G12900.2	11;11;11;9	2;2;2;0	2;2;2;0	>AT1G12900.4 | Symbols: GAPA-2 | glyceraldehyde 3-phosphate dehydrogenase A subunit 2 | chr1:4392634-4393850 REVERSE LENGTH=350;>AT1G12900.3 | Symbols: GAPA-2 | glyceraldehyde 3-phosphate dehydrogenase A subunit 2 | chr1:4392634-4393850 REVERSE LENGTH=350;	4	11	2	2	40.6	11.7	11.7	37667	350	350;350;399;317	2.4201e-124	2920500	2				37	1;357;701;770;1318;2144;2343;2440;2441;2498;2570	False;True;False;False;False;False;False;False;False;False;True	1;365;715;785;1343;2196;2401;2501;2502;2559;2633	1;373;769;841;1436;2348;2642;2746;2747;2804;2881	1;2;421;874;950;1636;2665;2998;2999;3113;3114;3180;3270	2;421;874;950;1636;2665;2998;3113;3114;3180;3270	8	190
AT1G12920.1;AT3G26618.1	AT1G12920.1;AT3G26618.1	2;2	2;2	2;2	>AT1G12920.1 | Symbols: ERF1-2 | eukaryotic release factor 1-2 | chr1:4396555-4397859 REVERSE LENGTH=434;>AT3G26618.1 | Symbols: ERF1-3 | eukaryotic release factor 1-3 | chr3:9788854-9790161 FORWARD LENGTH=435	2	2	2	2	7.8	7.8	7.8	48941	434	434;435	0.0072725	169270	2				38	1800;2581	True;True	1847;2644	1983;2892	2246;3283	2246;3283
AT1G13020.1	AT1G13020.1	1	1	1	>AT1G13020.1 | Symbols: EIF4B2 | eukaryotic initiation factor 4B2 | chr1:4440927-4443520 REVERSE LENGTH=549	1	1	1	1	1.6	1.6	1.6	59324	549	549	0.0015693	185790	1				39	1116	TRUE	1139	1211	1383	1383
AT1G13170.1;AT1G13170.2	AT1G13170.1;AT1G13170.2	1;1	1;1	1;1	>AT1G13170.1 | Symbols: ORP1D | OSBP(oxysterol binding protein)-related protein 1D | chr1:4488826-4492278 REVERSE LENGTH=816;>AT1G13170.2 | Symbols: ORP1D | OSBP(oxysterol binding protein)-related protein 1D | chr1:4488826-4492278 REVERSE LENGTH=837	2	1	1	1	1.5	1.5	1.5	92331	816	816;837	0.0077847	0	1				40	955	TRUE	978	1045	1179	1179
AT1G13330.1	AT1G13330.1	1	1	1	>AT1G13330.1 | Symbols: AHP2 | Arabidopsis Hop2 homolog | chr1:4568008-4569410 FORWARD LENGTH=226	1	1	1	1	5.3	5.3	5.3	26244	226	226	0.017771	0	1				41	1128	TRUE	1151	1223	1396	1396
AT1G13440.1;AT3G04120.1;AT1G13440.2	AT1G13440.1;AT3G04120.1;AT1G13440.2	13;12;11	13;12;11	12;11;10	>AT1G13440.1 | Symbols: GAPC-2, GAPC2 | glyceraldehyde-3-phosphate dehydrogenase C2 | chr1:4608465-4610494 REVERSE LENGTH=338;>AT3G04120.1 | Symbols: GAPC, GAPC-1, GAPC1 | glyceraldehyde-3-phosphate dehydrogenase C subunit 1 | chr3:1081077-1083131 FORWARD	3	13	13	12	42	42	38.8	36913	338	338;338;310	1.2448e-105	47671000	18				42	16;528;682;1426;1460;2192;2246;2350;2397;2442;2443;2500;2501	True;True;True;True;True;True;True;True;True;True;True;True;True	16;540;541;696;1456;1457;1491;2244;2301;2408;2457;2503;2504;2561;2562	16;564;565;749;1565;1566;1601;2399;2465;2466;2649;2700;2748;2749;2806;2807	20;21;636;637;852;1775;1776;1818;2721;2802;2803;3007;3064;3115;3116;3183;3184;3185	20;637;852;1776;1818;2721;2802;3007;3064;3115;3116;3183;3184	9;10;11	179;197;235
AT1G14320.1;AT1G14320.2;AT1G26910.1	AT1G14320.1;AT1G14320.2;AT1G26910.1	7;5;4	7;5;4	2;2;1	>AT1G14320.1 | Symbols: SAC52, RPL10, RPL10A | Ribosomal protein L16p/L10e family protein | chr1:4888270-4889408 FORWARD LENGTH=220;>AT1G14320.2 | Symbols: SAC52, RPL10A | Ribosomal protein L16p/L10e family protein | chr1:4888270-4889408 FORWARD LENGTH=163	3	7	7	2	35	35	9.1	24917	220	220;163;221	5.7682e-31	14177000	7				43	564;777;1070;1110;1888;2270;2506	True;True;True;True;True;True;True	577;792;1093;1133;1936;2325;2567	612;848;1164;1205;2074;2490;2812	697;957;1328;1376;2348;2830;3190	697;957;1328;1376;2348;2830;3190
AT1G14410.1	AT1G14410.1	3	3	3	>AT1G14410.1 | Symbols: ATWHY1, PTAC1, WHY1 | ssDNA-binding transcriptional regulator | chr1:4929352-4930810 REVERSE LENGTH=263	1	3	3	3	17.9	17.9	17.9	29058	263	263	2.3132e-15	2169200	3				44	523;1452;2420	True;True;True	535;1483;2481	558;1593;2725	630;1809;3090	630;1809;3090
AT1G14810.1	AT1G14810.1	1	1	1	>AT1G14810.1 | Symbols: | semialdehyde dehydrogenase family protein | chr1:5102684-5104633 REVERSE LENGTH=375	1	1	1	1	5.3	5.3	5.3	40745	375	375	0.0030864	333770	2				45	81	TRUE	86	86	98;99	99
AT1G15140.1	AT1G15140.1	1	1	1	>AT1G15140.1 | Symbols: | FAD/NAD(P)-binding oxidoreductase | chr1:5210403-5212137 REVERSE LENGTH=295	1	1	1	1	8.5	8.5	8.5	31923	295	295	0.0037028	0	1				46	2508	TRUE	2570	2816	3195	3195
AT1G15415.1	AT1G15415.1	1	1	1	>AT1G15415.1 | Symbols: | The protein encoded by this gene was identified as a part of pollen proteome by mass spec analysis. It has weak homology to LEA (late embryo abundant) proteins. Encodes protein phosphatase 2A (PP2A) Bgamma subunit. Targeted t	1	1	1	1	11.5	11.5	11.5	10395	96	96	0.0028165	177460	1				47	207	TRUE	214	216	247	247
AT1G15690.1;AT1G15690.2	AT1G15690.1;AT1G15690.2	8;5	8;5	8;5	>AT1G15690.1 | Symbols: AVP1, ATAVP3, AVP-3, AtVHP1;1 | Inorganic H pyrophosphatase family protein | chr1:5399115-5402185 FORWARD LENGTH=770;>AT1G15690.2 | Symbols: AVP1, ATAVP3, AVP-3, AtVHP1;1 | Inorganic H pyrophosphatase family protein | chr1:5399115-5	2	8	8	8	16.4	16.4	16.4	80819	770	770;642	8.7221e-26	8848800	10				48	5;6;19;1346;1741;2130;2328;2367	True;True;True;True;True;True;True;True	5;6;19;1373;1787;1788;2181;2386;2426	5;6;19;1470;1917;1918;2333;2627;2669	6;7;24;25;1675;2177;2178;2648;2981;3028	6;7;25;1675;2178;2648;2981;3028
AT1G15930.2;AT1G15930.1;AT2G32060.3;AT2G32060.2;AT2G32060.1	AT1G15930.2;AT1G15930.1	3;3;1;1;1	3;3;1;1;1	3;3;1;1;1	>AT1G15930.2 | Symbols: | Ribosomal protein L7Ae/L30e/S12e/Gadd45 family protein | chr1:5471702-5472741 FORWARD LENGTH=144;>AT1G15930.1 | Symbols: | Ribosomal protein L7Ae/L30e/S12e/Gadd45 family protein | chr1:5471702-5472741 FORWARD LENGTH=144	5	3	3	3	24.3	24.3	24.3	15377	144	144;144;144;144;144	2.5468e-11	3218400	3				49	122;1344;2279	True;True;True	127;1371;2334	129;1468;2502	147;1673;2842	147;1673;2842
AT1G16030.1	AT1G16030.1	3	1	1	>AT1G16030.1 | Symbols: Hsp70b | heat shock protein 70B | chr1:5502386-5504326 REVERSE LENGTH=646	1	3	1	1	7.1	2.3	2.3	70914	646	646	1.363e-66	561040	1				50	219;1583;1681	False;False;True	226;1624;1724	229;1742;1846	260;1981;2098	260;1981;2098
AT1G16300.1;AT1G79530.1	AT1G16300.1;AT1G79530.1	3;3	2;2	2;2	>AT1G16300.1 | Symbols: GAPCP-2 | glyceraldehyde-3-phosphate dehydrogenase of plastid 2 | chr1:5574433-5577406 FORWARD LENGTH=420;>AT1G79530.1 | Symbols: GAPCP-1 | glyceraldehyde-3-phosphate dehydrogenase of plastid 1 | chr1:29916232-29919088 REVERSE LENGT	2	3	2	2	7.6	5	5	44845	420	420;422	5.8152e-07	1495700	3				51	1425;1459;2246	True;True;False	1455;1490;2301	1564;1600;2465;2466	1774;1816;1817;2802;2803	1774;1817;2802	11	275
AT1G16820.2;AT1G16820.1	AT1G16820.2;AT1G16820.1	1;1	1;1	1;1	>AT1G16820.2 | Symbols: | vacuolar ATP synthase catalytic subunit-related / V-ATPase-related / vacuolar proton pump-related | chr1:5757199-5758202 REVERSE LENGTH=66;>AT1G16820.1 | Symbols: | vacuolar ATP synthase catalytic subunit-related / V-ATPase-rela	2	1	1	1	22.7	22.7	22.7	73872	66	66;93	0.010283	358230	1				52	1616	TRUE	1658	1779	2020	2020
AT1G17880.1	AT1G17880.1	2	1	1	>AT1G17880.1 | Symbols: BTF3, ATBTF3 | basic transcription factor 3 | chr1:6152572-6153425 REVERSE LENGTH=165	1	2	1	1	15.8	11.5	11.5	17946	165	165	0.084809	384470	2				53	1202;2448	False;True	1225;2509	1301;2754	1482;3123;3124	1482;3123
AT1G18080.1;AT3G18130.1;AT1G48630.1	AT1G18080.1	10;1;1	10;1;1	10;1;1	>AT1G18080.1 | Symbols: ATARCA, RACK1A_AT, RACK1A | Transducin/WD40 repeat-like superfamily protein | chr1:6222325-6223901 FORWARD LENGTH=327	3	10	10	10	45.6	45.6	45.6	35747	327	327;326;326	2.7201e-43	19001000	11				54	37;84;330;369;588;1429;1463;2080;2520;2638	True;True;True;True;True;True;True;True;True;True	40;89;338;379;602;1460;1494;2131;2582;2701	40;89;344;388;638;1569;1604;2282;2828;2949;2950	47;102;387;438;724;1779;1822;2594;3208;3351;3352	47;102;387;438;724;1779;1822;2594;3208;3351
AT1G18500.1	AT1G18500.1	7	7	1	>AT1G18500.1 | Symbols: MAML-4, IPMS1 | methylthioalkylmalate synthase-like 4 | chr1:6369347-6372861 FORWARD LENGTH=631	1	7	7	1	17.9	17.9	1.6	68675	631	631	3.27E-38	6150600	11				55	73;104;1283;1563;1856;1918;2147	True;True;True;True;True;True;True	77;109;1307;1602;1904;1968;2199	77;109;110;1399;1718;2040;2109;2351	89;123;124;1596;1597;1953;2309;2310;2384;2385;2668	89;124;1597;1953;2310;2384;2668
AT1G18540.1	AT1G18540.1	7	2	2	>AT1G18540.1 | Symbols: | Ribosomal protein L6 family protein | chr1:6377448-6378548 REVERSE LENGTH=233	1	7	2	2	27.9	9.9	9.9	26152	233	233	2.3384e-45	667970	2				56	728;1090;1162;1875;2293;2426;2428	False;True;False;False;True;False;False	743;1113;1185;1923;2349;2487;2489	798;1184;1260;2060;2581;2732;2734	905;1353;1436;2333;2334;2928;3098;3100	905;1353;1436;2333;2928;3098;3100
AT1G19470.1;AT1G19460.1	AT1G19470.1;AT1G19460.1	1;1	1;1	1;1	>AT1G19470.1 | Symbols: | Galactose oxidase/kelch repeat superfamily protein | chr1:6741296-6742534 FORWARD LENGTH=412;>AT1G19460.1 | Symbols: | Galactose oxidase/kelch repeat superfamily protein | chr1:6738484-6739734 FORWARD LENGTH=416	2	1	1	1	2.7	2.7	2.7	46.54	412	412;416	0.011341	0	1				57	1840	TRUE	1888	2024	2291	2291
AT1G20010.1	AT1G20010.1	8	1	0	>AT1G20010.1 | Symbols: TUB5 | tubulin beta-5 chain | chr1:6938033-6940481 REVERSE LENGTH=449	1	8	1	0	23.8	2.7	0	50342	449	449	9.4028e-104	469230	1				58	998;1018;1133;1285;1534;1690;1950;2465	True;False;False;False;False;False;False;False	1021;1041;1156;1309;1310;1570;1733;2000;2526	1090;1110;1228;1401;1402;1684;1856;2142;2771	1238;1263;1401;1599;1600;1914;2109;2110;2425;2426;3146	1238;1263;1401;1600;1914;2110;2425;3146	12	268
AT1G76030.1;AT4G38510.4;AT4G38510.3;AT4G38510.2;AT4G38510.1;AT1G20260.1;AT4G38510.5	AT1G76030.1;AT4G38510.4;AT4G38510.3;AT4G38510.2;AT4G38510.1;AT1G20260.1;AT4G38510.5	5;5;5;5;5;5;5	5;5;5;5;5;5;5	5;5;5;5;5;5;5	>AT1G76030.1 | Symbols: | ATPase, V1 complex, subunit B protein | chr1:28534134-28536916 FORWARD LENGTH=486;>AT4G38510.4 | Symbols: | ATPase, V1 complex, subunit B protein | chr4:18011155-18014789 REVERSE LENGTH=487;>AT4G38510.3 | Symbols: | ATPase, V1	7	5	5	5	16.5	16.5	16.5	54107	486	486;487;487;487;487;487;494	5.7806e-22	4759100	7				59	808;873;1003;1762;2484	True;True;True;True;True	824;892;1026;1809;2545	880;953;1095;1940;2790	989;990;1073;1243;1244;2201;3166	989;1073;1243;2201;3166
AT1G20620.1;AT1G20620.4;AT1G20620.5;AT1G20620.2	AT1G20620.1;AT1G20620.4;AT1G20620.5	3;2;2;1	3;2;2;1	3;2;2;1	>AT1G20620.1 | Symbols: CAT3, SEN2, ATCAT3 | catalase 3 | chr1:7143142-7146193 FORWARD LENGTH=492;>AT1G20620.4 | Symbols: CAT3, SEN2, ATCAT3 | catalase 3 | chr1:7144692-7146193 FORWARD LENGTH=377;>AT1G20620.5 | Symbols: CAT3, SEN2, ATCAT3 | catalase 3 | ch	4	3	3	3	6.9	6.9	6.9	56695	492	492;377;485;427	3.3984e-09	1004500	3				60	693;747;2104	True;True;True	707;762;2155	760;817;2307	865;925;2622	865;925;2622
AT1G20630.1	AT1G20630.1	2	1	1	>AT1G20630.1 | Symbols: CAT1 | catalase 1 | chr1:7146812-7149609 FORWARD LENGTH=492	1	2	1	1	5.1	2.6	2.6	56761	492	492	1.1425e-25	308950	1				61	742;1971	True;False	757;2021	812;2165	920;2456	920;2456
AT1G21440.1	AT1G21440.1	1	1	1	>AT1G21440.1 | Symbols: | Phosphoenolpyruvate carboxylase family protein | chr1:7502325-7504103 REVERSE LENGTH=336	1	1	1	1	5.7	5.7	5.7	36306	336	336	0.011439	229040	1				62	1002	TRUE	1025	1094	1242	1242
AT1G21750.2;AT1G21750.1	AT1G21750.2;AT1G21750.1	4;4	4;4	4;4	>AT1G21750.2 | Symbols: ATPDIL1-1, PDIL1-1 | PDI-like 1-1 | chr1:7645767-7648695 FORWARD LENGTH=487;>AT1G21750.1 | Symbols: ATPDIL1-1, ATPDI5, PDI5, PDIL1-1 | PDI-like 1-1 | chr1:7645767-7648514 FORWARD LENGTH=501	2	4	4	4	13.6	13.6	13.6	54158	487	487;501	1.0849e-07	1206600	4				63	631;885;1400;1703	True;True;True;True	645;904;1430;1747	696;965;1535;1871	792;1085;1744;2128	792;1085;1744;2128
AT1G22310.1	AT1G22310.1	1	1	1	>AT1G22310.1 | Symbols: MBD8, ATMBD8 | methyl-CPG-binding domain 8 | chr1:7881714-7883418 REVERSE LENGTH=425	1	1	1	1	1.9	1.9	1.9	48262	425	425	0.016578	1553800	1				64	1648	TRUE	1690	1812	2057	2057
AT4G09800.1;AT1G34030.1;AT1G22780.1	AT4G09800.1;AT1G34030.1;AT1G22780.1	6;6;6	6;6;6	6;6;6	>AT4G09800.1 | Symbols: RPS18C | S18 ribosomal protein | chr4:6173818-6174963 FORWARD LENGTH=152;>AT1G34030.1 | Symbols: | Ribosomal protein S13/S18 family | chr1:12370285-12371465 REVERSE LENGTH=152;>AT1G22780.1 | Symbols: PFL, RPS18A, PFL1 | Ribosomal p	3	6	6	6	40.8	40.8	40.8	17545	152	152;152;152	2.1176e-76	23692000	6				65	59;983;999;1739;2016;2396	True;True;True;True;True;True	62;1006;1022;1785;2066;2456	62;1074;1091;1915;2217;2699	70;1216;1239;2175;2519;3063	70;1216;1239;2175;2519;3063
AT2G36060.3;AT2G36060.1;AT3G52560.1;AT2G36060.2;AT3G52560.2;AT1G70660.2;AT1G23260.1;AT1G70660.1;AT3G52560.4;AT1G70650.2	AT2G36060.3;AT2G36060.1;AT3G52560.1;AT2G36060.2;AT3G52560.2;AT1G70660.2;AT1G23260.1;AT1G70660.1;AT3G52560.4;AT1G70650.2	1;1;1;1;1;1;1;1;1;1	1;1;1;1;1;1;1;1;1;1	1;1;1;1;1;1;1;1;1;1	>AT2G36060.3 | Symbols: MMZ3, UEV1C | MMS ZWEI homologue 3 | chr2:15143012-15143998 REVERSE LENGTH=144;>AT2G36060.1 | Symbols: MMZ3, UEV1C | MMS ZWEI homologue 3 | chr2:15143012-15143998 REVERSE LENGTH=145;>AT3G52560.1 | Symbols: UEV1D-4, MMZ4, UEV1D | ubi	10	1	1	1	6.9	6.9	6.9	16381	144	144;145;146;146;147;148;158;159;164;595	0.022356	0	1				66	1319	TRUE	1344	1437	1637	1637
AT1G23730.1	AT1G23730.1	2	2	2	>AT1G23730.1 | Symbols: ATBCA3, BCA3 | beta carbonic anhydrase 3 | chr1:8395965-8398014 FORWARD LENGTH=258	1	2	2	2	11.2	11.2	11.2	28829	258	258	0.0042128	2129800	3				67	2076;2470	True;True	2127;2531	2278;2776	2589;2590;3151	2590;3151
AT1G23800.1	AT1G23800.1	1	1	1	>AT1G23800.1 | Symbols: ALDH2B7, ALDH2B | aldehyde dehydrogenase 2B7 | chr1:8412238-8414804 REVERSE LENGTH=534	1	1	1	1	1.9	1.9	1.9	58152	534	534	0.0069877	0	1				68	548	TRUE	561	587	662	662
AT1G24020.2;AT1G24020.1	AT1G24020.2;AT1G24020.1	1;1	1;1	1;1	>AT1G24020.2 | Symbols: MLP423 | MLP-like protein 423 | chr1:8500653-8501458 REVERSE LENGTH=155;>AT1G24020.1 | Symbols: MLP423 | MLP-like protein 423 | chr1:8500653-8501458 REVERSE LENGTH=155	2	1	1	1	7.7	7.7	7.7	17054	155	155;155	0.00028398	579530	2				69	1303	TRUE	1328	1420	1618;1619	1619
AT1G24360.1	AT1G24360.1	1	1	1	>AT1G24360.1 | Symbols: | NAD(P)-binding Rossmann-fold superfamily protein | chr1:8640820-8643283 FORWARD LENGTH=319	1	1	1	1	6.3	6.3	6.3	33548	319	319	0.0037971	577650	1				70	2123	TRUE	2174	2326	2641	2641
AT1G25420.1	AT1G25420.1	1	1	1	>AT1G25420.1 | Symbols: | Regulator of Vps4 activity in the MVB pathway protein | chr1:8916141-8917980 FORWARD LENGTH=323	1	1	1	1	4.6	4.6	4.6	35813	323	323	5.8195e-05	377090	1				71	420	TRUE	432	447	502	502
AT1G26480.1	AT1G26480.1	4	3	3	>AT1G26480.1 | Symbols: GRF12, GF14 IOTA | general regulatory factor 12 | chr1:9156573-9157845 REVERSE LENGTH=268	1	4	3	3	20.1	16.4	16.4	30545	268	268	2.057e-12	1170900	3				72	360;1395;2073;2429	False;True;True;True	368;1425;2124;2490	377;1530;2275;2735	426;1738;2586;3101	426;1738;2586;3101
AT1G26630.2;AT1G26630.1	AT1G26630.2;AT1G26630.1	1;1	1;1	1;1	>AT1G26630.2 | Symbols: FBR12, ATELF5A-2, ELF5A-2 | Eukaryotic translation initiation factor 5A-1 (eIF-5A 1) protein | chr1:9205968-9207013 FORWARD LENGTH=138;>AT1G26630.1 | Symbols: FBR12, ATELF5A-2, ELF5A-2 | Eukaryotic translation initiation factor 5A-1	2	1	1	1	11.6	11.6	11.6	15103	138	138;159	0.00049377	0	1				73	1900	TRUE	1948	2087	2362	2362
AT1G69620.1;AT1G26880.1;AT1G26880.2;AT3G28900.1	AT1G69620.1;AT1G26880.1;AT1G26880.2;AT3G28900.1	2;2;1;1	2;2;1;1	2;2;1;1	>AT1G69620.1 | Symbols: RPL34 | ribosomal protein L34 | chr1:26189900-26191081 FORWARD LENGTH=119;>AT1G26880.1 | Symbols: | Ribosomal protein L34e superfamily protein | chr1:9315640-9316681 REVERSE LENGTH=120;>AT1G26880.2 | Symbols: | Ribosomal protein L	4	2	2	2	19.3	19.3	19.3	13.65	119	119;120;96;120	4.7695e-17	4857100	2				74	47;268	True;True	50;276	50;281	57;314	57;314
AT1G27090.1	AT1G27090.1	3	3	3	>AT1G27090.1 | Symbols: | glycine-rich protein | chr1:9404041-9406098 REVERSE LENGTH=420	1	3	3	3	9	9	9	46018	420	420	0.096966	662930	3				75	1048;2046;2578	True;True;True	1071;2097;2641	1142;2248;2889	1299;2555;3280	1299;2555;3280
AT1G27400.1;AT1G67430.1;AT1G67430.2	AT1G27400.1;AT1G67430.1;AT1G67430.2	5;4;3	5;4;3	5;4;3	>AT1G27400.1 | Symbols: | Ribosomal protein L22p/L17e family protein | chr1:9515230-9516725 FORWARD LENGTH=176;>AT1G67430.1 | Symbols: | Ribosomal protein L22p/L17e family protein | chr1:25262209-25263627 FORWARD LENGTH=175;>AT1G67430.2 | Symbols: | Rib	3	5	5	5	23.3	23.3	23.3	19897	176	176;175;131	7.0536e-34	20793000	5				76	1883;1894;1895;2369;2605	True;True;True;True;True	1931;1942;1943;2428;2668	2068;2080;2081;2671;2916	2342;2354;2355;3030;3311	2342;2354;2355;3030;3311
AT5G42820.2;AT5G42820.1;AT1G27650.1	AT5G42820.2;AT5G42820.1;AT1G27650.1	1;1;1	1;1;1	1;1;1	>AT5G42820.2 | Symbols: ATU2AF35B, U2AF35B | Zinc finger C-x8-C-x5-C-x3-H type family protein | chr5:17170445-17171296 REVERSE LENGTH=283;>AT5G42820.1 | Symbols: ATU2AF35B, U2AF35B | Zinc finger C-x8-C-x5-C-x3-H type family protein | chr5:17170445-17171296	3	1	1	1	5.3	5.3	5.3	33232	283	283;283;296	0.014138	377470	1				77	1477	TRUE	1508	1618	1837	1837
AT1G29140.1	AT1G29140.1	1	1	1	>AT1G29140.1 | Symbols: | Pollen Ole e 1 allergen and extensin family protein | chr1:10179029-10179811 FORWARD LENGTH=171	1	1	1	1	12.9	12.9	12.9	19095	171	171	0.013469	0	1				78	1163	TRUE	1186	1261	1437	1437
AT1G29250.1;AT3G04620.1	AT1G29250.1;AT3G04620.1	4;2	2;0	2;0	>AT1G29250.1 | Symbols: | Alba DNA/RNA-binding protein | chr1:10223461-10224592 REVERSE LENGTH=130;>AT3G04620.1 | Symbols: | Alba DNA/RNA-binding protein | chr3:1255660-1256739 REVERSE LENGTH=164	2	4	2	2	40	26.2	26.2	14574	130	130;164	1.1592e-37	3211700	2				79	1015;1119;1148;1490	False;True;False;True	1038;1142;1171;1522	1107;1214;1245;1633	1259;1386;1420;1854	1259;1386;1420;1854
AT1G29370.1;AT1G29350.1	AT1G29370.1;AT1G29350.1	1;1	1;1	1;1	>AT1G29370.1 | Symbols: | Kinase-related protein of unknown function (DUF1296) | chr1:10278080-10283024 REVERSE LENGTH=831;>AT1G29350.1 | Symbols: | Kinase-related protein of unknown function (DUF1296) | chr1:10268761-10273613 REVERSE LENGTH=831	2	1	1	1	1.3	1.3	1.3	90887	831	831;831	5.0564e-13	0	1				80	1340	TRUE	1367	1464	1669	1669
AT1G29470.2;AT1G29470.1;AT5G64030.1;AT3G51070.1	AT1G29470.2;AT1G29470.1;AT5G64030.1;AT3G51070.1	1;1;1;1	1;1;1;1	1;1;1;1	>AT1G29470.2 | Symbols: | S-adenosyl-L-methionine-dependent methyltransferases superfamily protein | chr1:10310424-10313369 REVERSE LENGTH=770;>AT1G29470.1 | Symbols: | S-adenosyl-L-methionine-dependent methyltransferases superfamily protein | chr1:10310	4	1	1	1	2.3	2.3	2.3	87204	770	770;770;829;895	0.004337	582070	1				81	711	TRUE	725	779	885	885
AT2G34420.1;AT1G29930.1;AT1G29920.1;AT1G29910.1;AT2G05100.1;AT2G05070.1;AT3G27690.1;AT2G34430.1	AT2G34420.1;AT1G29930.1;AT1G29920.1;AT1G29910.1;AT2G05100.1;AT2G05070.1;AT3G27690.1;AT2G34430.1	2;2;2;2;1;1;1;1	2;2;2;2;1;1;1;1	2;2;2;2;1;1;1;1	>AT2G34420.1 | Symbols: LHB1B2, LHCB1.5 | photosystem II light harvesting complex gene B1B2 | chr2:14522716-14523513 REVERSE LENGTH=265;>AT1G29930.1 | Symbols: CAB1, AB140, CAB140, LHCB1.3 | chlorophyll A/B binding protein 1 | chr1:10478071-10478874 FORWAR	8	2	2	2	8.3	8.3	8.3	28054	265	265;267;267;267;265;265;266;266	3.696e-35	1396700	2				82	746;1684	True;True	761;1727	816;1849	924;2101	924;2101
AT1G29980.2;AT1G29980.1	AT1G29980.2;AT1G29980.1	1;1	1;1	1;1	>AT1G29980.2 | Symbols: | Protein of unknown function, DUF642 | chr1:10503411-10504617 REVERSE LENGTH=371;>AT1G29980.1 | Symbols: | Protein of unknown function, DUF642 | chr1:10503411-10505994 REVERSE LENGTH=407	2	1	1	1	4	4	4	40437	371	371;407	0.0023201	468890	1				83	1280	TRUE	1304	1396	1593	1593
AT1G30230.1;AT1G30230.2;AT2G18110.1	AT1G30230.1;AT1G30230.2;AT2G18110.1	6;6;3	5;5;2	5;5;2	>AT1G30230.1 | Symbols: | Glutathione S-transferase, C-terminal-like;Translation elongation factor EF1B/ribosomal protein S6 | chr1:10639286-10640515 FORWARD LENGTH=231;>AT1G30230.2 | Symbols: | Glutathione S-transferase, C-terminal-like;Translation elo	3	6	5	5	39.4	35.1	35.1	25132	231	231;260;231	1.0257e-64	6886600	7				84	1134;1455;1967;2074;2111;2553	True;False;True;True;True;True	1157;1486;2017;2125;2162;2616	1229;1596;2159;2276;2314;2864	1402;1403;1812;2447;2587;2629;3250;3251	1403;1812;2447;2587;2629;3251
AT1G30350.1	AT1G30350.1	1	1	1	>AT1G30350.1 | Symbols: | Pectin lyase-like superfamily protein | chr1:10710194-10711664 REVERSE LENGTH=368	1	1	1	1	4.1	4.1	4.1	40575	368	368	0.0038019	0	1				85	2480	TRUE	2541	2786	3161	3161
AT1G30580.1	AT1G30580.1	2	2	2	>AT1G30580.1 | Symbols: | GTP binding | chr1:10831953-10835454 REVERSE LENGTH=394	1	2	2	2	5.3	5.3	5.3	44471	394	394	0.0010543	413430	2				86	241;911	True;True	248;931	251;994	283;1117	283;1117
AT1G30630.1	AT1G30630.1	1	1	1	>AT1G30630.1 | Symbols: | Coatomer epsilon subunit | chr1:10858546-10860173 REVERSE LENGTH=292	1	1	1	1	4.5	4.5	4.5	32602	292	292	0.00054939	353320	1				87	212	TRUE	219	221	252	252
AT1G31330.1	AT1G31330.1	1	1	1	>AT1G31330.1 | Symbols: PSAF | photosystem I subunit F | chr1:11215011-11215939 REVERSE LENGTH=221	1	1	1	1	8.1	8.1	8.1	24173	221	221	0.01001	326870	1				88	1465	TRUE	1496	1606	1824	1824
AT1G32060.1	AT1G32060.1	3	3	3	>AT1G32060.1 | Symbols: PRK | phosphoribulokinase | chr1:11532668-11534406 FORWARD LENGTH=395	1	3	3	3	11.1	11.1	11.1	44463	395	395	2.6149e-06	2097100	4				89	163;614;812	True;True;True	169;628;828	171;679;884	194;195;771;994	195;771;994
AT1G33140.1;AT1G33120.1	AT1G33140.1;AT1G33120.1	9;9	9;9	7;7	>AT1G33140.1 | Symbols: PGY2 | Ribosomal protein L6 family | chr1:12023360-12024502 FORWARD LENGTH=194;>AT1G33120.1 | Symbols: | Ribosomal protein L6 family | chr1:12010986-12012223 FORWARD LENGTH=194	2	9	9	7	62.9	62.9	53.1	22017	194	194;194	9.5208e-74	9514600	9				90	608;834;889;1096;1168;1897;2126;2172;2359	True;True;True;True;True;True;True;True;True	622;850;908;1119;1191;1945;2177;2224;2418	673;910;970;1190;1266;2084;2329;2379;2660	764;1024;1090;1359;1442;2358;2644;2697;3019	764;1024;1090;1359;1442;2358;2644;2697;3019
AT1G33170.1;AT2G45750.1;AT4G10440.1;AT4G00750.1	AT1G33170.1;AT2G45750.1;AT4G10440.1;AT4G00750.1	2;1;1;1	2;1;1;1	2;1;1;1	>AT1G33170.1 | Symbols: | S-adenosyl-L-methionine-dependent methyltransferases superfamily protein | chr1:12027262-12030397 FORWARD LENGTH=639;>AT2G45750.1 | Symbols: | S-adenosyl-L-methionine-dependent methyltransferases superfamily protein | chr2:18842	4	2	2	2	3.9	3.9	3.9	73185	639	639;631;633;633	0.00098287	0	2				91	99;362	True;True	104;370	104;379	118;428	118;428
AT1G34300.1	AT1G34300.1	1	1	1	>AT1G34300.1 | Symbols: | lectin protein kinase family protein | chr1:12503450-12505939 FORWARD LENGTH=829	1	1	1	1	1	1	1	91292	829	829	0.016472	1783300	1				92	253	TRUE	260	263	296	296
AT1G34430.1	AT1G34430.1	5	5	4	>AT1G34430.1 | Symbols: EMB3003 | 2-oxoacid dehydrogenases acyltransferase family protein | chr1:12588027-12590084 REVERSE LENGTH=465	1	5	5	4	15.3	15.3	12	48306	465	465	7.6927e-31	3754000	6				93	233;426;446;1664;1678	True;True;True;True;True	240;438;458;1706;1721	243;453;474;1828;1843	275;508;509;533;2076;2094	275;509;533;2076;2094
AT1G35160.1;AT1G35160.2;AT4G09000.1;AT4G09000.2;AT3G02520.1;AT5G16050.1;AT5G65430.2;AT5G10450.2;AT5G65430.1;AT5G10450.1;AT5G10450.3;AT5G65430.3;AT5G10450.4;AT1G22300.3;AT1G34760.2;AT1G22300.2;AT1G22300.1;AT1G34760.1;AT2G42590.2;AT2G42590.1;AT2G42590.3	AT1G35160.1;AT1G35160.2;AT4G09000.1;AT4G09000.2;AT3G02520.1	7;7;5;5;4;3;2;2;2;2;2;2;2;1;1;1;1;1;1;1;1	7;7;5;5;4;3;2;2;2;2;2;2;2;1;1;1;1;1;1;1;1	3;3;1;1;0;0;0;0;0;0;0;0;0;0;0;0;0;0;0;0;0	>AT1G35160.1 | Symbols: GRF4, 14-3-3PHI, GF14 PHI | GF14 protein phi chain | chr1:12867264-12868514 FORWARD LENGTH=267;>AT1G35160.2 | Symbols: GF14 PHI | GF14 protein phi chain | chr1:12867264-12868514 FORWARD LENGTH=295;>AT4G09000.1 | Symbols: GRF1, GF14	21	7	7	3	34.1	34.1	16.5	30194	267	267;295;267;318;265;268;246;246;248;248;258;260;273;251;252;254;254;255;262;263;276	9.0256e-20	11111000	7				94	15;291;360;947;1201;1650;2266	True;True;True;True;True;True;True	15;299;368;968;1224;1692;2321	15;305;377;1031;1300;1814;2486	19;343;426;1161;1481;2059;2826	19;343;426;1161;1481;2059;2826
AT1G35720.1	AT1G35720.1	1	1	1	>AT1G35720.1 | Symbols: ANNAT1, OXY5, ATOXY5 | annexin 1 | chr1:13225304-13226939 FORWARD LENGTH=317	1	1	1	1	4.7	4.7	4.7	36203	317	317	0.0059973	0	1				95	1889	TRUE	1937	2075	2349	2349
AT1G37130.1	AT1G37130.1	2	2	2	>AT1G37130.1 | Symbols: NIA2, B29, NIA2-1, CHL3, NR, NR2, ATNR2 | nitrate reductase 2 | chr1:14158617-14161652 FORWARD LENGTH=917	1	2	2	2	2.7	2.7	2.7	102.84	917	917	0.00025324	1168300	2				96	647;1247	True;True	661;1271	712;1362	810;1554	810;1554
AT1G42970.1	AT1G42970.1	16	16	12	>AT1G42970.1 | Symbols: GAPB | glyceraldehyde-3-phosphate dehydrogenase B subunit | chr1:16127552-16129584 FORWARD LENGTH=447	1	16	16	12	31.3	31.3	21.3	47659	447	447	1.3618e-153	30460000	21				97	1;358;701;719;720;770;1054;1088;1104;1105;1318;2375;2438;2439;2495;2499	True;True;True;True;True;True;True;True;True;True;True;True;True;True;True;True	1;366;715;734;735;785;1077;1111;1127;1128;1343;2434;2499;2500;2556;2560	1;374;375;769;788;789;841;1148;1182;1198;1199;1436;2677;2744;2745;2801;2805	1;2;422;423;424;874;894;895;950;1306;1351;1368;1369;1370;1636;3036;3111;3112;3177;3181;3182	2;423;874;894;895;950;1306;1351;1368;1369;1636;3036;3111;3112;3177;3182	8	258
AT1G43170.4;AT1G43170.9;AT1G43170.8;AT1G43170.7;AT1G43170.6;AT1G43170.5;AT1G43170.3;AT1G43170.2;AT1G43170.1;AT1G61580.1	AT1G43170.4;AT1G43170.9;AT1G43170.8;AT1G43170.7;AT1G43170.6;AT1G43170.5;AT1G43170.3;AT1G43170.2;AT1G43170.1	12;12;12;12;12;12;12;12;12;4	12;12;12;12;12;12;12;12;12;4	12;12;12;12;12;12;12;12;12;4	>AT1G43170.4 | Symbols: ARP1, RPL3A, RP1 | ribosomal protein 1 | chr1:16267519-16268631 FORWARD LENGTH=306;>AT1G43170.9 | Symbols: RP1 | ribosomal protein 1 | chr1:16266992-16268631 FORWARD LENGTH=389;>AT1G43170.8 | Symbols: RP1 | ribosomal protein 1 | chr	10	12	12	12	42.8	42.8	42.8	35064	306	306;389;389;389;389;389;389;389;389;390	1.7237e-34	47705000	12				98	49;83;801;1212;1756;1819;2264;2295;2336;2337;2371;2473	True;True;True;True;True;True;True;True;True;True;True;True	52;88;817;1235;1803;1867;2319;2351;2394;2395;2430;2534	52;88;873;1319;1933;2003;2484;2583;2635;2636;2673;2779	59;101;982;1503;2194;2268;2824;2930;2990;2991;3032;3154	59;101;982;1503;2194;2268;2824;2930;2990;2991;3032;3154
AT1G45201.2;AT1G45201.1	AT1G45201.2;AT1G45201.1	3;3	3;3	3;3	>AT1G45201.2 | Symbols: ATTLL1, TLL1 | triacylglycerol lipase-like 1 | chr1:17123889-17127497 FORWARD LENGTH=387;>AT1G45201.1 | Symbols: ATTLL1, TLL1 | triacylglycerol lipase-like 1 | chr1:17123889-17128462 FORWARD LENGTH=479	2	3	3	3	11.4	11.4	11.4	44118	387	387;479	0.053596	1044100	3				99	315;609;1040	True;True;True	323;623;1063	329;674;1133	369;765;1289	369;765;1289
AT1G47128.1	AT1G47128.1	2	2	2	>AT1G47128.1 | Symbols: RD21, RD21A | Granulin repeat cysteine protease family protein | chr1:17283139-17285609 REVERSE LENGTH=462	1	2	2	2	7.8	7.8	7.8	50966	462	462	0.069518	477540	2				100	237;2510	True;True	244;2572	247;2818	279;3197	279;3197
AT1G47420.1	AT1G47420.1	1	1	1	>AT1G47420.1 | Symbols: SDH5 | succinate dehydrogenase 5 | chr1:17395774-17397176 REVERSE LENGTH=257	1	1	1	1	6.6	6.6	6.6	28106	257	257	0.0029183	0	1				101	2489	TRUE	2550	2795	3171	3171
AT1G47490.1;AT1G47500.1;AT1G47490.2;AT1G49600.1	AT1G47490.1;AT1G47500.1;AT1G47490.2;AT1G49600.1	2;2;1;1	2;2;1;1	2;2;1;1	>AT1G47490.1 | Symbols: ATRBP47C, RBP47C | RNA-binding protein 47C | chr1:17424801-17427182 FORWARD LENGTH=432;>AT1G47500.1 | Symbols: ATRBP47C, RBP47C | RNA-binding protein 47C | chr1:17432682-17434805 FORWARD LENGTH=434;>AT1G47490.2 | Symbols: ATRBP47	4	2	2	2	7.2	7.2	7.2	48497	432	432;434;310;445	0.46493	985620	2				102	626;1367	True;True	640;1396	691;1500	785;1707	785;1707
AT1G47980.1	AT1G47980.1	1	1	1	>AT1G47980.1 | Symbols: | unknown protein; FUNCTIONS IN: molecular_function unknown; INVOLVED IN: biological_process unknown; LOCATED IN: endomembrane system; EXPRESSED IN: 6 plant structures; EXPRESSED DURING: 4 anthesis, F mature embryo stage, petal dif	1	1	1	1	7.3	7.3	7.3	34293	315	315	0.00035886	1555400	1				103	10	TRUE	10	10	14	14
AT1G48410.1;AT1G48410.3;AT1G48410.2;AT5G43810.2;AT5G43810.1	AT1G48410.1;AT1G48410.3;AT1G48410.2	49;49;49;7;7	49;49;49;7;7	48;48;48;6;6	>AT1G48410.1 | Symbols: AGO1 | Stabilizer of iron transporter SufD / Polynucleotidyl transferase | chr1:17886285-17891892 REVERSE LENGTH=1048;>AT1G48410.3 | Symbols: AGO1 | Stabilizer of iron transporter SufD / Polynucleotidyl transferase | chr1:17886285-1	5	49	49	48	51.5	51.5	49.9	116.19	1048	1048;1050;1050;988;988	0	1097500000	62				104	30;46;314;325;326;411;421;447;451;452;461;575;615;745;783;794;795;881;882;931;932;993;1004;1039;1152;1159;1160;1250;1517;1698;1719;1731;1732;1774;1790;1792;1814;1932;1948;2023;2024;2084;2099;2101;2474;2556;2557;2597;2631	True;True;True;True;True;True;True;True;True;True;True;True;True;True;True;True;True;True;True;True;True;True;True;True;True;True;True;True;True;True;True;True;True;True;True;True;True;True;True;True;True;True;True;True;True;True;True;True;True	33;49;322;333;334;422;433;459;463;464;473;588;629;760;798;809;810;811;900;901;952;953;1016;1027;1062;1175;1182;1183;1274;1551;1741;1765;1777;1778;1821;1837;1839;1862;1982;1998;2073;2074;2135;2150;2152;2535;2619;2620;2660;2694	33;49;328;339;340;435;448;475;479;480;481;491;624;680;815;854;865;866;867;961;962;1015;1016;1084;1085;1096;1132;1249;1256;1257;1258;1365;1664;1665;1865;1894;1907;1908;1953;1954;1970;1972;1973;1998;2123;2140;2224;2225;2286;2301;2303;2304;2780;2867;2868;2908;2942	39;56;368;381;382;383;488;503;534;539;540;541;542;553;710;772;923;963;974;975;976;1081;1082;1143;1144;1228;1229;1230;1245;1288;1425;1432;1433;1434;1557;1891;1892;2122;2153;2166;2167;2214;2215;2232;2234;2235;2236;2262;2401;2422;2423;2527;2528;2598;2615;2617;2618;3155;3254;3255;3302;3342	39;56;368;381;382;488;503;534;540;541;553;710;772;923;963;974;976;1081;1082;1143;1144;1229;1245;1288;1425;1432;1433;1557;1891;2122;2153;2166;2167;2214;2232;2234;2262;2401;2422;2527;2528;2598;2615;2618;3155;3254;3255;3302;3342	13;14	304;822
AT1G48600.1;AT3G18000.1;AT1G48600.2	AT1G48600.1;AT3G18000.1;AT1G48600.2	1;1;1	1;1;1	1;1;1	>AT1G48600.1 | Symbols: PMEAMT, AtPMEAMT | S-adenosyl-L-methionine-dependent methyltransferases superfamily protein | chr1:17966448-17969077 FORWARD LENGTH=475;>AT3G18000.1 | Symbols: NMT1, XPL1, PEAMT | S-adenosyl-L-methionine-dependent methyltransferases	3	1	1	1	2.3	2.3	2.3	54018	475	475;491;491	0.014054	186470	1				105	2097	TRUE	2148	2299	2613	2613
AT1G48830.2;AT1G48830.1	AT1G48830.2;AT1G48830.1	7;7	7;7	7;7	>AT1G48830.2 | Symbols: | Ribosomal protein S7e family protein | chr1:18059854-18060935 REVERSE LENGTH=191;>AT1G48830.1 | Symbols: | Ribosomal protein S7e family protein | chr1:18059854-18060935 REVERSE LENGTH=191	2	7	7	7	41.9	41.9	41.9	21922	191	191;191	5.7069e-18	7178600	8				106	105;587;1422;1671;2199;2200;2322	True;True;True;True;True;True;True	110;601;1452;1714;2252;2253;2380	111;637;1561;1836;2411;2412;2621	125;126;723;1771;2085;2741;2742;2975	126;723;1771;2085;2741;2742;2975
AT1G48850.1;AT1G48850.3;AT1G48850.2	AT1G48850.1;AT1G48850.3;AT1G48850.2	5;4;4	5;4;4	5;4;4	>AT1G48850.1 | Symbols: EMB1144 | chorismate synthase, putative / 5-enolpyruvylshikimate-3-phosphate phospholyase, putative | chr1:18065154-18067956 REVERSE LENGTH=436;>AT1G48850.3 | Symbols: EMB1144 | chorismate synthase, putative / 5-enolpyruvylshikimate	3	5	5	5	15.6	15.6	15.6	47317	436	436;380;380	3.9266e-71	4948300	5				107	713;1512;1941;2179;2269	True;True;True;True;True	727;1546;1991;2231;2324	781;1659;2132;2386;2489	887;1886;2412;2705;2829	887;1886;2412;2705;2829
AT1G48860.2;AT1G48860.1	AT1G48860.2;AT1G48860.1	4;4	4;4	2;2	>AT1G48860.2 | Symbols: | RNA 3-terminal phosphate cyclase/enolpyruvate transferase, alpha/beta | chr1:18068892-18071074 REVERSE LENGTH=489;>AT1G48860.1 | Symbols: | RNA 3-terminal phosphate cyclase/enolpyruvate transferase, alpha/beta | chr1:18068892-	2	4	4	2	11.9	11.9	6.3	52407	489	489;521	7.0565e-05	667300	4				108	203;265;966;1514	True;True;True;True	210;273;989;1548	212;278;1056;1661	242;311;1195;1888	242;311;1195;1888
AT3G18780.1;AT3G18780.2;AT1G49240.1	AT3G18780.1;AT3G18780.2;AT1G49240.1	11;11;11	11;11;11	2;2;2	>AT3G18780.1 | Symbols: ACT2, DER1, LSR2, ENL2 | actin 2 | chr3:6475535-6476728 FORWARD LENGTH=371;>AT3G18780.2 | Symbols: ACT2, DER1, LSR2, ENL2 | actin 2 | chr3:6475535-6476832 FORWARD LENGTH=377;>AT1G49240.1 | Symbols: ACT8 | actin 8 | chr1:18216539-182	3	11	11	2	34.2	34.2	11.1	41232	371	371;377;377	3.7162e-73	11846000	12				109	60;249;307;806;807;874;1068;1234;1546;1712;2229	True;True;True;True;True;True;True;True;True;True;True	63;256;315;822;823;893;1091;1257;1583;1758;2284	63;259;321;878;879;954;1162;1341;1698;1887;2445	71;292;361;987;988;1074;1325;1326;1529;1930;2146;2780	71;292;361;987;988;1074;1326;1529;1930;2146;2780
AT1G49760.2;AT1G49760.1	AT1G49760.2;AT1G49760.1	11;11	11;11	11;11	>AT1G49760.2 | Symbols: PAB8 | poly(A) binding protein 8 | chr1:18416740-18419753 FORWARD LENGTH=671;>AT1G49760.1 | Symbols: PAB8, PABP8 | poly(A) binding protein 8 | chr1:18416740-18419753 FORWARD LENGTH=671	2	11	11	11	23.7	23.7	23.7	72779	671	671;671	3.7378e-99	26692000	11				110	137;359;640;759;803;1214;1518;1955;1979;1998;2414	True;True;True;True;True;True;True;True;True;True;True	142;367;654;774;819;1237;1552;2005;2029;2048;2475	144;376;705;829;875;1321;1666;2147;2174;2196;2719	163;425;801;938;984;1505;1893;2433;2467;2493;3084	163;425;801;938;984;1505;1893;2433;2467;2493;3084
AT1G50200.2;AT1G50200.1	AT1G50200.2;AT1G50200.1	1;1	1;1	1;1	>AT1G50200.2 | Symbols: ALATS | Alanyl-tRNA synthetase | chr1:18591429-18598167 REVERSE LENGTH=963;>AT1G50200.1 | Symbols: ALATS, ACD | Alanyl-tRNA synthetase | chr1:18591429-18598311 REVERSE LENGTH=1003	2	1	1	1	1.2	1.2	1.2	106.01	963	963;1003	0.016731	215080	1				111	247	TRUE	254	257	290	290
AT1G50480.1	AT1G50480.1	1	1	1	>AT1G50480.1 | Symbols: THFS | 10-formyltetrahydrofolate synthetase | chr1:18702064-18704687 FORWARD LENGTH=634	1	1	1	1	2.8	2.8	2.8	67801	634	634	0.00065348	611500	1				112	571	TRUE	584	619	704	704
AT1G51560.1	AT1G51560.1	1	1	1	>AT1G51560.1 | Symbols: | Pyridoxamine 5-phosphate oxidase family protein | chr1:19119900-19121859 REVERSE LENGTH=392	1	1	1	1	5.1	5.1	5.1	43582	392	392	0.0032871	859620	1				113	2483	TRUE	2544	2789	3165	3165
AT1G51980.2;AT1G51980.1;AT3G16480.1	AT1G51980.2;AT1G51980.1	4;4;1	4;4;1	4;4;1	>AT1G51980.2 | Symbols: | Insulinase (Peptidase family M16) protein | chr1:19323929-19326771 REVERSE LENGTH=451;>AT1G51980.1 | Symbols: | Insulinase (Peptidase family M16) protein | chr1:19323692-19326771 REVERSE LENGTH=503	3	4	4	4	11.3	11.3	11.3	48615	451	451;503;499	1.7449e-35	563190	4				114	422;459;1525;1566	True;True;True;True	434;471;1561;1606	449;489;1675;1722	504;551;1905;1957	504;551;1905;1957
AT3G16080.1;AT1G52300.1	AT3G16080.1;AT1G52300.1	1;1	1;1	1;1	>AT3G16080.1 | Symbols: | Zinc-binding ribosomal protein family protein | chr3:5454892-5455677 FORWARD LENGTH=95;>AT1G52300.1 | Symbols: | Zinc-binding ribosomal protein family protein | chr1:19475213-19476152 REVERSE LENGTH=95	2	1	1	1	12.6	12.6	12.6	10771	95	95;95	1.5169e-07	730200	1				115	2151	TRUE	2203	2355	2672	2672
AT3G15980.1;AT3G15980.4;AT3G15980.3;AT3G15980.2;AT1G52360.1;AT3G15980.5;AT1G52360.2;AT1G79990.5;AT1G79990.3;AT1G79990.1	AT3G15980.1;AT3G15980.4;AT3G15980.3;AT3G15980.2;AT1G52360.1;AT3G15980.5;AT1G52360.2;AT1G79990.5;AT1G79990.3;AT1G79990.1	2;2;2;2;2;2;2;1;1;1	2;2;2;2;2;2;2;1;1;1	2;2;2;2;2;2;2;1;1;1	>AT3G15980.1 | Symbols: | Coatomer, beta subunit | chr3:5411699-5418313 REVERSE LENGTH=909;>AT3G15980.4 | Symbols: | Coatomer, beta subunit | chr3:5411699-5418313 REVERSE LENGTH=914;>AT3G15980.3 | Symbols: | Coatomer, beta subunit | chr3:5412015-5418	10	2	2	2	2.1	2.1	2.1	102.48	909	909;914;918;918;926;930;970;912;920;1135	0.0090075	341910	2				116	838;2464	True;True	854;2525	914;2770	1028;3145	1028;3145
AT1G52400.3;AT1G52400.1;AT1G52400.2	AT1G52400.3;AT1G52400.1;AT1G52400.2	3;3;2	3;3;2	3;3;2	>AT1G52400.3 | Symbols: BGLU18 | beta glucosidase 18 | chr1:19515250-19517930 FORWARD LENGTH=528;>AT1G52400.1 | Symbols: BGL1, BGLU18, ATBG1 | beta glucosidase 18 | chr1:19515250-19517930 FORWARD LENGTH=528;>AT1G52400.2 | Symbols: BGL1, BGLU18, ATBG1 | bet	3	3	3	3	10	10	10	60459	528	528;528;461	2.8435e-06	1841000	3				117	910;2038;2554	True;True;True	930;2089;2617	993;2240;2865	1116;2545;3252	1116;2545;3252
AT1G52410.1;AT1G52410.2	AT1G52410.1;AT1G52410.2	1;1	1;1	1;1	>AT1G52410.1 | Symbols: TSA1 | TSK-associating protein 1 | chr1:19520762-19525361 FORWARD LENGTH=755;>AT1G52410.2 | Symbols: TSA1 | TSK-associating protein 1 | chr1:19520762-19525361 FORWARD LENGTH=759	2	1	1	1	1.6	1.6	1.6	84017	755	755;759	1.7527e-12	0	1				118	1132	TRUE	1155	1227	1400	1400
AT1G53210.1	AT1G53210.1	2	2	2	>AT1G53210.1 | Symbols: | sodium/calcium exchanger family protein / calcium-binding EF hand family protein | chr1:19844790-19847533 FORWARD LENGTH=585	1	2	2	2	6.7	6.7	6.7	63416	585	585	0.00017573	1172000	2				119	1817;2399	True;True	1865;2459	2001;2702	2266;3066	2266;3066
AT1G53240.1;AT3G15020.2;AT3G15020.1	AT1G53240.1;AT3G15020.2;AT3G15020.1	4;3;3	3;2;2	3;2;2	>AT1G53240.1 | Symbols: mMDH1 | Lactate/malate dehydrogenase family protein | chr1:19854966-19856802 REVERSE LENGTH=341;>AT3G15020.2 | Symbols: mMDH2 | Lactate/malate dehydrogenase family protein | chr3:5056139-5057865 FORWARD LENGTH=316;>AT3G15020.1 | Sym	3	4	3	3	20.8	17.3	17.3	35804	341	341;316;341	1.712e-27	50362000	3				120	130;1138;1363;1920	True;False;True;True	135;1161;1392;1970	137;1233;1496;2111	156;1407;1703;2387	156;1407;1703;2387
AT2G42600.2;AT2G42600.1;AT1G53310.3;AT1G53310.2;AT1G53310.1;AT3G14940.1	AT2G42600.2;AT2G42600.1;AT1G53310.3;AT1G53310.2;AT1G53310.1;AT3G14940.1	1;1;1;1;1;1	1;1;1;1;1;1	1;1;1;1;1;1	>AT2G42600.2 | Symbols: ATPPC2, PPC2 | phosphoenolpyruvate carboxylase 2 | chr2:17734541-17738679 REVERSE LENGTH=963;>AT2G42600.1 | Symbols: ATPPC2, PPC2 | phosphoenolpyruvate carboxylase 2 | chr2:17734541-17738679 REVERSE LENGTH=963;>AT1G53310.3 | Symbols	6	1	1	1	1	1	1	109.75	963	963;963;967;967;967;968	0.016709	247850	1				121	1225	TRUE	1248	1332	1519	1519
AT1G53500.1;AT3G14790.1;AT1G78570.1	AT1G53500.1;AT3G14790.1;AT1G78570.1	7;6;4	7;6;4	7;6;4	>AT1G53500.1 | Symbols: MUM4, RHM2, ATRHM2, ATMUM4 | NAD-dependent epimerase/dehydratase family protein | chr1:19967157-19969239 REVERSE LENGTH=667;>AT3G14790.1 | Symbols: RHM3, ATRHM3 | rhamnose biosynthesis 3 | chr3:4964791-4966875 FORWARD LENGTH=664;>AT	3	7	7	7	13.6	13.6	13.6	75225	667	667;664;669	1.5428e-14	3270100	7				122	53;694;1484;1538;1618;2109;2159	True;True;True;True;True;True;True	56;708;1516;1574;1660;2160;2211	56;761;1627;1688;1781;2312;2363	63;866;1847;1919;2022;2627;2680	63;866;1847;1919;2022;2627;2680
AT1G53830.1;AT3G14310.1	AT1G53830.1;AT3G14310.1	1;1	1;1	1;1	>AT1G53830.1 | Symbols: ATPME2, PME2 | pectin methylesterase 2 | chr1:20098562-20100745 FORWARD LENGTH=587;>AT3G14310.1 | Symbols: ATPME3, PME3 | pectin methylesterase 3 | chr3:4772214-4775095 REVERSE LENGTH=592	2	1	1	1	3.4	3.4	3.4	64172	587	587;592	0.017774	0	1				123	1711	TRUE	1757	1886	2145	2145
AT3G14290.1;AT1G53850.2;AT1G53850.1	AT3G14290.1;AT1G53850.2;AT1G53850.1	2;2;2	2;2;2	2;2;2	>AT3G14290.1 | Symbols: PAE2 | 20S proteasome alpha subunit E2 | chr3:4764364-4766381 FORWARD LENGTH=237;>AT1G53850.2 | Symbols: PAE1 | 20S proteasome alpha subunit E1 | chr1:20104131-20105792 REVERSE LENGTH=237;>AT1G53850.1 | Symbols: PAE1, ATPAE1 | 20S p	3	2	2	2	9.3	9.3	9.3	25977	237	237;237;237	0.071116	1133400	3				124	785;1259	True;True	800;1283	856;1375	965;1569;1570	965;1570
AT1G54270.1;AT1G54270.2	AT1G54270.1;AT1G54270.2	9;8	3;3	3;3	>AT1G54270.1 | Symbols: EIF4A-2 | eif4a-2 | chr1:20260495-20262018 FORWARD LENGTH=412;>AT1G54270.2 | Symbols: EIF4A-2 | eif4a-2 | chr1:20260495-20262018 FORWARD LENGTH=407	2	9	3	3	26.9	6.6	6.6	46762	412	412;407	5.1007e-86	1625100	3				125	75;438;695;710;775;972;1108;1502;2056	True;False;False;False;True;False;True;False;False	79;450;709;724;790;995;1131;1534;1535;2107	79;466;762;778;846;1062;1202;1646;1647;2258	91;524;867;884;955;1202;1373;1868;1869;1870;2565	91;524;867;884;955;1202;1373;1869;2565	15	184
AT5G54940.2;AT5G54940.1;AT5G54760.3;AT5G54760.2;AT5G54760.1;AT4G27130.1;AT1G54290.1	AT5G54940.2;AT5G54940.1;AT5G54760.3;AT5G54760.2;AT5G54760.1;AT4G27130.1;AT1G54290.1	1;1;1;1;1;1;1	1;1;1;1;1;1;1	1;1;1;1;1;1;1	>AT5G54940.2 | Symbols: | Translation initiation factor SUI1 family protein | chr5:22308420-22308758 REVERSE LENGTH=112;>AT5G54940.1 | Symbols: | Translation initiation factor SUI1 family protein | chr5:22308420-22308758 REVERSE LENGTH=112;>AT5G54760.3 |	7	1	1	1	8.9	8.9	8.9	12717	112	112;112;113;113;113;113;113	3.5165e-22	165780	1				126	2013	TRUE	2063	2214	2516	2516
AT3G13470.1;AT1G55490.2;AT1G55490.1;AT5G56500.2;AT5G56500.1	AT3G13470.1;AT1G55490.2;AT1G55490.1;AT5G56500.2;AT5G56500.1	5;5;5;4;4	5;5;5;4;4	5;5;5;4;4	>AT3G13470.1 | Symbols: | TCP-1/cpn60 chaperonin family protein | chr3:4389685-4392624 FORWARD LENGTH=596;>AT1G55490.2 | Symbols: CPN60B, LEN1 | chaperonin 60 beta | chr1:20715717-20718673 REVERSE LENGTH=600;>AT1G55490.1 | Symbols: CPN60B, LEN1 | chaperon	5	5	5	5	12.4	12.4	12.4	63341	596	596;600;600;597;597	7.013e-11	1555700	6				127	17;477;1576;1644;2490	True;True;True;True;True	17;489;1617;1686;2551	17;510;1735;1808;2796	22;574;575;1973;2053;3172	22;575;1973;2053;3172
AT1G55670.1	AT1G55670.1	1	1	1	>AT1G55670.1 | Symbols: PSAG | photosystem I subunit G | chr1:20802874-20803356 REVERSE LENGTH=160	1	1	1	1	5	5	5	17085	160	160	0.015734	1472700	1				128	600	TRUE	614	665	755	755
AT1G56050.1	AT1G56050.1	2	2	2	>AT1G56050.1 | Symbols: | GTP-binding protein-related | chr1:20963793-20966181 FORWARD LENGTH=421	1	2	2	2	7.6	7.6	7.6	45628	421	421	0.0056623	410410	2				129	232;1011	True;True	239;1034	242;1103	274;1253	274;1253
AT1G56070.1;AT3G12915.2;AT3G12915.1	AT1G56070.1	25;7;7	25;7;7	25;7;7	>AT1G56070.1 | Symbols: LOS1 | Ribosomal protein S5/Elongation factor G/III/V family protein | chr1:20968245-20971077 REVERSE LENGTH=843	3	25	25	25	37.7	37.7	37.7	93.89	843	843;767;820	0	95079000	32				130	271;386;657;672;716;772;786;960;984;1067;1123;1464;1470;1551;1663;1725;1834;1861;1873;1980;2077;2081;2357;2363;2632	True;True;True;True;True;True;True;True;True;True;True;True;True;True;True;True;True;True;True;True;True;True;True;True;True	279;397;671;686;730;787;801;983;1007;1090;1146;1495;1501;1588;1705;1771;1882;1909;1921;2030;2128;2132;2416;2422;2695	284;285;409;722;738;784;843;857;1050;1075;1161;1218;1605;1611;1703;1827;1901;2018;2045;2058;2175;2279;2283;2657;2658;2664;2943	317;318;319;460;821;840;841;890;952;966;1185;1217;1324;1391;1823;1829;1830;1935;2075;2160;2284;2285;2316;2331;2468;2591;2595;3015;3016;3023;3343;3344	319;460;821;841;890;952;966;1185;1217;1324;1391;1823;1829;1935;2075;2160;2284;2316;2331;2468;2591;2595;3016;3023;3343
AT1G56190.2;AT1G56190.1	AT1G56190.2;AT1G56190.1	7;7	2;2	1;1	>AT1G56190.2 | Symbols: | Phosphoglycerate kinase family protein | chr1:21028622-21030454 FORWARD LENGTH=405;>AT1G56190.1 | Symbols: | Phosphoglycerate kinase family protein | chr1:21028403-21030454 FORWARD LENGTH=478	2	7	2	1	28.1	10.1	4.4	42615	405	405;478	2.3394e-58	1643600	2				131	12;562;788;1112;1219;2338;2347	False;False;True;True;False;False;False	12;575;803;1135;1242;2396;2405	12;610;859;1207;1326;2637;2646	16;695;968;1378;1510;2992;2993;3003	16;695;968;1378;1510;2992;3003
AT4G02080.1;AT3G62560.1;AT1G56330.1;AT1G09180.1	AT4G02080.1;AT3G62560.1;AT1G56330.1	3;3;3;1	3;3;3;1	3;3;3;1	>AT4G02080.1 | Symbols: ASAR1, ATSARA1C, ATSAR2, SAR2 | secretion-associated RAS super family 2 | chr4:921554-922547 FORWARD LENGTH=193;>AT3G62560.1 | Symbols: | Ras-related small GTP-binding family protein | chr3:23137539-23138880 FORWARD LENGTH=193;>AT1	4	3	3	3	18.1	18.1	18.1	22.03	193	193;193;193;193	0.012336	1280200	3				132	964;1880;2294	True;True;True	987;1928;2350	1054;2065;2582	1193;2339;2929	1193;2339;2929
AT1G56340.2;AT1G56340.1	AT1G56340.2;AT1G56340.1	1;1	1;1	1;1	>AT1G56340.2 | Symbols: CRT1, CRT1a, AtCRT1a | calreticulin 1a | chr1:21090022-21092630 REVERSE LENGTH=424;>AT1G56340.1 | Symbols: CRT1, CRT1a, AtCRT1a | calreticulin 1a | chr1:21090059-21092630 REVERSE LENGTH=425	2	1	1	1	2.8	2.8	2.8	49142	424	424;425	5.269e-05	321430	1				133	1316	TRUE	1341	1434	1634	1634
AT1G56590.1	AT1G56590.1	1	1	1	>AT1G56590.1 | Symbols: ZIP4 | Clathrin adaptor complexes medium subunit family protein | chr1:21202250-21204697 REVERSE LENGTH=415	1	1	1	1	4.3	4.3	4.3	46312	415	415	0.020448	163390000	1	+			134	1531	TRUE	1567	1681	1911	1911	16	1
AT1G57720.2;AT1G57720.1	AT1G57720.2;AT1G57720.1	3;3	3;3	3;3	>AT1G57720.2 | Symbols: | Translation elongation factor EF1B, gamma chain | chr1:21377873-21380114 FORWARD LENGTH=413;>AT1G57720.1 | Symbols: | Translation elongation factor EF1B, gamma chain | chr1:21377873-21380114 FORWARD LENGTH=413	2	3	3	3	12.1	12.1	12.1	46.4	413	413;413	4.7241e-39	2604800	5				135	151;1511;2444	True;True;True	157;1545;2505	159;1657;1658;2750	178;179;1884;1885;3117	178;1885;3117
AT1G59359.1;AT1G58983.1;AT1G58684.1;AT1G58380.1;AT3G57490.1	AT1G59359.1;AT1G58983.1;AT1G58684.1;AT1G58380.1;AT3G57490.1	5;5;5;5;3	1;1;1;1;0	1;1;1;1;0	>AT1G59359.1 | Symbols: | Ribosomal protein S5 family protein | chr1:21842537-21843733 REVERSE LENGTH=284;>AT1G58983.1 | Symbols: | Ribosomal protein S5 family protein | chr1:21806279-21807475 REVERSE LENGTH=284;>AT1G58684.1 | Symbols: | Ribosomal prote	5	5	1	1	23.2	4.6	4.6	30771	284	284;284;284;284;276	4.8958e-16	0	1				136	52;913;2042;2260;2400	False;False;True;False;False	55;933;2093;2315;2460	55;996;2244;2480;2703	62;1119;2549;2820;3067	62;1119;2549;2820;3067
AT1G61520.2;AT1G61520.3;AT1G61520.1	AT1G61520.2;AT1G61520.3;AT1G61520.1	1;1;1	1;1;1	1;1;1	>AT1G61520.2 | Symbols: LHCA3 | photosystem I light harvesting complex gene 3 | chr1:22700493-22701149 FORWARD LENGTH=218;>AT1G61520.3 | Symbols: LHCA3 | photosystem I light harvesting complex gene 3 | chr1:22700152-22701149 FORWARD LENGTH=273;>AT1G61520.1	3	1	1	1	11.9	11.9	11.9	23746	218	218;273;273	1.3961e-10	3173300	2				137	706	TRUE	720	774	879;880	880
AT1G62750.1	AT1G62750.1	8	8	8	>AT1G62750.1 | Symbols: ATSCO1, ATSCO1/CPEF-G, SCO1 | Translation elongation factor EFG/EF2 protein | chr1:23233622-23236321 REVERSE LENGTH=783	1	8	8	8	14.3	14.3	14.3	86057	783	783	4.3319e-17	3207600	9				138	400;512;991;1025;1265;1615;1791;2312	True;True;True;True;True;True;True;True	411;524;1014;1048;1289;1657;1838;2370	424;547;1082;1118;1381;1778;1971;2605	476;618;1226;1272;1576;2019;2233;2956;2957	476;618;1226;1272;1576;2019;2233;2956
AT1G63940.3;AT1G63940.4;AT1G63940.1;AT1G63940.2	AT1G63940.3;AT1G63940.4;AT1G63940.1;AT1G63940.2	2;2;2;2	2;2;2;2	2;2;2;2	>AT1G63940.3 | Symbols: MDAR6 | monodehydroascorbate reductase 6 | chr1:23730206-23732917 FORWARD LENGTH=416;>AT1G63940.4 | Symbols: MDAR6 | monodehydroascorbate reductase 6 | chr1:23730206-23733534 FORWARD LENGTH=482;>AT1G63940.1 | Symbols: MDAR6 | monode	4	2	2	2	7	7	7	45023	416	416;482;486;493	0.00025723	538530	2				139	624;1260	True;True	638;1284	689;1376	783;1571	783;1571
AT1G64110.1;AT1G64110.3;AT5G52882.1;AT1G64110.2;AT4G28000.1	AT1G64110.1;AT1G64110.3;AT5G52882.1;AT1G64110.2;AT4G28000.1	1;1;1;1;1	1;1;1;1;1	1;1;1;1;1	>AT1G64110.1 | Symbols: | P-loop containing nucleoside triphosphate hydrolases superfamily protein | chr1:23796887-23801240 REVERSE LENGTH=824;>AT1G64110.3 | Symbols: | P-loop containing nucleoside triphosphate hydrolases superfamily protein | chr1:23796	5	1	1	1	2.3	2.3	2.3	91.96	824	824;827;829;829;830	0.015409	734470	2				140	978	TRUE	1001	1069	1210;1211	1210
AT1G64190.1	AT1G64190.1	10	10	4	>AT1G64190.1 | Symbols: | 6-phosphogluconate dehydrogenase family protein | chr1:23825549-23827012 REVERSE LENGTH=487	1	10	10	4	29.8	29.8	13.3	53377	487	487	2.5443e-24	9272300	13				141	18;337;718;884;1370;1565;1601;1673;2106;2611	True;True;True;True;True;True;True;True;True;True	18;345;732;733;903;1399;1604;1605;1643;1716;2157;2674	18;352;786;787;964;1503;1720;1721;1762;1838;2309;2922	23;396;892;893;1084;1710;1955;1956;2001;2002;2087;2624;3317	23;396;893;1084;1710;1956;2001;2087;2624;3317	17;18	131;189
AT1G65210.1	AT1G65210.1	1	1	1	>AT1G65210.1 | Symbols: | Galactose-binding protein | chr1:24224812-24225815 FORWARD LENGTH=248	1	1	1	1	6.5	6.5	6.5	28633	248	248	0.010224	1133600	1				142	1720	TRUE	1766	1895	2154	2154
AT1G65260.1	AT1G65260.1	2	2	2	>AT1G65260.1 | Symbols: PTAC4, VIPP1 | plastid transcriptionally active 4 | chr1:24236329-24240428 FORWARD LENGTH=330	1	2	2	2	6.7	6.7	6.7	36392	330	330	8.49E-05	627340	2				143	791;1727	True;True	806;1773	862;1903	971;2162	971;2162
AT1G65930.1;AT1G54340.1;AT5G14590.1	AT1G65930.1	8;2;1	8;2;1	8;2;1	>AT1G65930.1 | Symbols: cICDH | cytosolic NADP+-dependent isocitrate dehydrogenase | chr1:24539088-24541861 FORWARD LENGTH=410	3	8	8	8	21.7	21.7	21.7	45746	410	410;416;485	6.4319e-83	5693600	9				144	39;321;547;813;959;1291;1985;2166	True;True;True;True;True;True;True;True	42;329;560;829;982;1316;2035;2218	42;335;586;885;1049;1408;2180;2373	49;377;660;661;995;1184;1606;2474;2690	49;377;660;995;1184;1606;2474;2690
AT1G65950.1	AT1G65950.1	1	1	1	>AT1G65950.1 | Symbols: | Protein kinase superfamily protein | chr1:24546860-24551119 REVERSE LENGTH=551	1	1	1	1	1.1	1.1	1.1	62039	551	551	0.016397	396240	1				145	1492	TRUE	1524	1635	1856	1856
AT1G65960.1;AT1G65960.2	AT1G65960.1;AT1G65960.2	1;1	1;1	1;1	>AT1G65960.1 | Symbols: GAD2 | glutamate decarboxylase 2 | chr1:24555868-24557253 FORWARD LENGTH=365;>AT1G65960.2 | Symbols: GAD2 | glutamate decarboxylase 2 | chr1:24552094-24557253 FORWARD LENGTH=494	2	1	1	1	5.8	5.8	5.8	41752	365	365;494	0.0060479	871230	2				146	533	TRUE	546	570	642;643	642
AT2G27030.2;AT5G37780.1;AT5G21274.1;AT3G56800.1;AT3G43810.1;AT2G41110.1;AT2G27030.1;AT1G66410.1;AT1G66410.2;AT2G41110.2;AT5G37780.2;AT5G37780.3;AT2G27030.3	AT2G27030.2;AT5G37780.1;AT5G21274.1;AT3G56800.1;AT3G43810.1;AT2G41110.1;AT2G27030.1;AT1G66410.1;AT1G66410.2;AT2G41110.2;AT5G37780.2;AT5G37780.3;AT2G27030.3	1;1;1;1;1;1;1;1;1;1;1;1;1	1;1;1;1;1;1;1;1;1;1;1;1;1	1;1;1;1;1;1;1;1;1;1;1;1;1	>AT2G27030.2 | Symbols: CAM5 | calmodulin 5 | chr2:11532719-11533060 FORWARD LENGTH=113;>AT5G37780.1 | Symbols: CAM1, TCH1, ACAM-1 | calmodulin 1 | chr5:15004769-15006117 REVERSE LENGTH=149;>AT5G21274.1 | Symbols: CAM6, ACAM-6 | calmodulin 6 | chr5:7214740	13	1	1	1	14.2	14.2	14.2	12868	113	113;149;149;149;149;149;149;149;159;161;164;175;181	3.2992e-17	1636300	1				147	2315	TRUE	2373	2612	2965	2965
AT1G66580.1	AT1G66580.1	6	1	1	>AT1G66580.1 | Symbols: SAG24, RPL10C | senescence associated gene 24 | chr1:24839208-24840439 FORWARD LENGTH=221	1	6	1	1	30.8	5	5	24929	221	221	1.858e-25	304050	1				148	566;777;1070;1110;1888;2270	True;False;False;False;False;False	579;792;1093;1133;1936;2325	614;848;1164;1205;2074;2490	699;957;1328;1376;2348;2830	699;957;1328;1376;2348;2830
AT1G66850.1	AT1G66850.1	2	2	2	>AT1G66850.1 | Symbols: | Bifunctional inhibitor/lipid-transfer protein/seed storage 2S albumin superfamily protein | chr1:24936985-24937293 FORWARD LENGTH=102	1	2	2	2	26.5	26.5	26.5	10513	102	102	1.3065e-12	1162200	3				149	1421;1672	True;True	1451;1715	1560;1837	1769;1770;2086	1769;2086
AT1G67090.1;AT1G67090.2	AT1G67090.1	9;2	6;2	6;2	>AT1G67090.1 | Symbols: RBCS1A | ribulose bisphosphate carboxylase small chain 1A | chr1:25048465-25049249 REVERSE LENGTH=180	2	9	6	6	42.8	37.2	37.2	20216	180	180;136	1.9443e-44	75933000	8				150	415;416;489;934;1094;1095;1637;2538;2539	True;True;True;False;True;True;False;False;True	426;427;428;501;955;1117;1118;1679;2600;2601	440;441;442;522;1018;1188;1189;1801;2848;2849	493;494;495;496;589;1146;1357;1358;2045;3233;3234	493;496;589;1146;1357;1358;2045;3233;3234	19	124
AT1G67290.1	AT1G67290.1	5	5	5	>AT1G67290.1 | Symbols: | glyoxal oxidase-related protein | chr1:25191168-25193160 REVERSE LENGTH=615	1	5	5	5	11.1	11.1	11.1	67774	615	615	1.0631e-06	3020700	5				151	1360;1466;2390;2408;2450	True;True;True;True;True	1389;1497;2450;2468;2511	1493;1607;2693;2711;2756	1700;1825;3055;3076;3127	1700;1825;3055;3076;3127
AT1G67730.1	AT1G67730.1	1	1	1	>AT1G67730.1 | Symbols: YBR159, KCR1, ATKCR1 | beta-ketoacyl reductase 1 | chr1:25391676-25393365 FORWARD LENGTH=318	1	1	1	1	4.7	4.7	4.7	35761	318	318	0.00054091	0	1				152	2582	TRUE	2645	2893	3284	3284
AT1G68010.1;AT1G68010.2	AT1G68010.1;AT1G68010.2	1;1	1;1	1;1	>AT1G68010.1 | Symbols: HPR, ATHPR1 | hydroxypyruvate reductase | chr1:25493418-25495720 FORWARD LENGTH=386;>AT1G68010.2 | Symbols: HPR | hydroxypyruvate reductase | chr1:25493418-25495720 FORWARD LENGTH=387	2	1	1	1	5.2	5.2	5.2	42247	386	386;387	0.018471	815990	1				153	2330	TRUE	2388	2629	2984	2984
AT1G69250.2;AT1G69250.1	AT1G69250.2;AT1G69250.1	2;2	2;2	2;2	>AT1G69250.2 | Symbols: | Nuclear transport factor 2 (NTF2) family protein with RNA binding (RRM-RBD-RNP motifs) domain | chr1:26033163-26035007 FORWARD LENGTH=389;>AT1G69250.1 | Symbols: | Nuclear transport factor 2 (NTF2) family protein with RNA bindin	2	2	2	2	6.2	6.2	6.2	42913	389	389;427	4.1916e-19	551300	2				154	0;2040	True;True	0;2091	0;2242	0;2547	0;2547
AT1G69830.1	AT1G69830.1	34	34	34	>AT1G69830.1 | Symbols: ATAMY3, AMY3 | alpha-amylase-like 3 | chr1:26288518-26293003 REVERSE LENGTH=887	1	34	34	34	48.9	48.9	48.9	99841	887	887	0	120590000	44				155	259;263;310;344;431;482;630;683;704;754;915;1036;1055;1086;1101;1103;1175;1190;1355;1356;1368;1623;1640;1679;1919;2059;2063;2064;2086;2131;2387;2530;2593;2594	True;True;True;True;True;True;True;True;True;True;True;True;True;True;True;True;True;True;True;True;True;True;True;True;True;True;True;True;True;True;True;True;True;True	267;271;318;352;443;494;644;697;718;769;935;1059;1078;1109;1124;1126;1198;1213;1384;1385;1397;1665;1682;1722;1969;2110;2114;2115;2137;2182;2447;2592;2656;2657	271;272;276;324;359;458;515;695;750;772;824;998;1129;1149;1180;1195;1197;1273;1289;1488;1489;1501;1786;1804;1844;2110;2261;2265;2266;2288;2334;2690;2838;2904;2905	304;305;309;364;405;516;580;790;791;853;877;932;933;1121;1122;1285;1307;1348;1364;1367;1450;1468;1693;1694;1695;1708;2027;2028;2048;2095;2096;2386;2569;2574;2575;2576;2600;2601;2649;3052;3218;3296;3297;3298	305;309;364;405;516;580;791;853;877;933;1121;1285;1307;1348;1364;1367;1450;1468;1694;1695;1708;2028;2048;2096;2386;2569;2575;2576;2601;2649;3052;3218;3296;3298
AT1G69860.1	AT1G69860.1	1	1	1	>AT1G69860.1 | Symbols: | Major facilitator superfamily protein | chr1:26309628-26312174 FORWARD LENGTH=555	1	1	1	1	1.3	1.3	1.3	62579	555	555	0.018861	212060	1				156	2406	TRUE	2466	2709	3074	3074
AT1G69940.1	AT1G69940.1	5	5	2	>AT1G69940.1 | Symbols: ATPPME1, PPME1 | Pectin lyase-like superfamily protein | chr1:26343549-26344971 REVERSE LENGTH=361	1	5	5	2	19.4	19.4	7.2	39141	361	361	6.5879e-15	8267900	5				157	565;944;1636;1877;2478	True;True;True;True;True	578;965;1678;1925;2539	613;1028;1800;2062;2784	698;1157;2044;2336;3159	698;1157;2044;2336;3159
AT1G70410.3;AT1G70410.1;AT1G70410.2	AT1G70410.3;AT1G70410.1;AT1G70410.2	1;1;1	1;1;1	1;1;1	>AT1G70410.3 | Symbols: ATBCA4, BCA4 | beta carbonic anhydrase 4 | chr1:26534167-26536505 REVERSE LENGTH=258;>AT1G70410.1 | Symbols: ATBCA4, BCA4, CA4 | beta carbonic anhydrase 4 | chr1:26534167-26536505 REVERSE LENGTH=258;>AT1G70410.2 | Symbols: ATBCA4, B	3	1	1	1	7.4	7.4	7.4	28412	258	258;258;280	0.0024133	247150	1				158	145	TRUE	150	152	171	171
AT1G70770.2;AT1G70770.1	AT1G70770.2;AT1G70770.1	2;2	2;2	2;2	>AT1G70770.2 | Symbols: | Protein of unknown function DUF2359, transmembrane | chr1:26688622-26691185 REVERSE LENGTH=610;>AT1G70770.1 | Symbols: | Protein of unknown function DUF2359, transmembrane | chr1:26688622-26691185 REVERSE LENGTH=610	2	2	2	2	4.4	4.4	4.4	66864	610	610;610	0.62435	644970	2				159	144;1415	True;True	149;1445	151;1554	170;1763	170;1763
AT1G72150.1;AT1G22530.1	AT1G72150.1	3;1	3;1	3;1	>AT1G72150.1 | Symbols: PATL1 | PATELLIN 1 | chr1:27148558-27150652 FORWARD LENGTH=573	2	3	3	3	5.4	5.4	5.4	64046	573	573;683	0.0018951	1182000	3				160	128;1884;2062	True;True;True	133;1932;2113	135;2069;2264	154;2343;2573	154;2343;2573
AT1G72370.2;AT1G72370.1;AT3G04770.2;AT3G04770.1	AT1G72370.2;AT1G72370.1	9;9;4;4	9;9;4;4	9;9;4;4	>AT1G72370.2 | Symbols: P40, AP40, RP40, RPSAA | 40s ribosomal protein SA | chr1:27243148-27244842 REVERSE LENGTH=294;>AT1G72370.1 | Symbols: P40, AP40, RP40, RPSAA | 40s ribosomal protein SA | chr1:27243148-27244842 REVERSE LENGTH=298	4	9	9	9	36.1	36.1	36.1	31981	294	294;298;280;332	2.5777e-140	20354000	11				161	501;598;844;855;1330;1584;1586;1853;2356	True;True;True;True;True;True;True;True;True	513;612;860;873;874;1355;1625;1627;1901;2415	534;663;920;934;935;1448;1743;1745;2037;2656	604;752;753;1035;1052;1053;1650;1982;1984;2305;3014	604;753;1035;1052;1650;1982;1984;2305;3014	20	116
AT1G73110.1	AT1G73110.1	1	1	1	>AT1G73110.1 | Symbols: | P-loop containing nucleoside triphosphate hydrolases superfamily protein | chr1:27494344-27496844 REVERSE LENGTH=432	1	1	1	1	3.7	3.7	3.7	48325	432	432	0.010107	429170	1				162	617	TRUE	631	682	774	774
AT1G73230.1	AT1G73230.1	2	2	1	>AT1G73230.1 | Symbols: | Nascent polypeptide-associated complex NAC | chr1:27540506-27541364 REVERSE LENGTH=165	1	2	2	1	15.8	15.8	11.5	18004	165	165	0.006773	994320	3				163	1202;2449	True;True	1225;2510	1301;2755	1482;3125;3126	1482;3126
AT1G74060.1;AT1G74050.1	AT1G74060.1;AT1G74050.1	8;8	8;8	3;3	>AT1G74060.1 | Symbols: | Ribosomal protein L6 family protein | chr1:27850033-27851299 REVERSE LENGTH=233;>AT1G74050.1 | Symbols: | Ribosomal protein L6 family protein | chr1:27847256-27848680 REVERSE LENGTH=233	2	8	8	3	36.1	36.1	18	26008	233	233;233	7.9386e-37	11459000	11				164	728;1162;1748;1764;1875;2297;2426;2428	True;True;True;True;True;True;True;True	743;1185;1795;1811;1923;2353;2487;2489	798;1260;1925;1942;2060;2585;2732;2734	905;1436;2185;2203;2333;2334;2932;2933;2934;3098;3100	905;1436;2185;2203;2333;2934;3098;3100
AT3G55750.1;AT1G74270.1	AT3G55750.1;AT1G74270.1	1;1	1;1	1;1	>AT3G55750.1 | Symbols: | Ribosomal protein L35Ae family protein | chr3:20698641-20699553 FORWARD LENGTH=111;>AT1G74270.1 | Symbols: | Ribosomal protein L35Ae family protein | chr1:27928415-27929466 REVERSE LENGTH=112	2	1	1	1	24.3	24.3	24.3	12785	111	111;112	0.0013171	398460	2				165	1984	TRUE	2034	2179	2472;2473	2473
AT1G74970.1	AT1G74970.1	1	1	1	>AT1G74970.1 | Symbols: RPS9, TWN3 | ribosomal protein S9 | chr1:28157761-28159202 REVERSE LENGTH=208	1	1	1	1	9.1	9.1	9.1	22577	208	208	1.6198e-06	0	1				166	82	TRUE	87	87	100	100
AT1G75350.1	AT1G75350.1	1	1	1	>AT1G75350.1 | Symbols: emb2184 | Ribosomal protein L31 | chr1:28272163-28272687 FORWARD LENGTH=144	1	1	1	1	12.5	12.5	12.5	16033	144	144	0.018959	1007300	1				167	491	TRUE	503	524	591	591
AT1G75910.1	AT1G75910.1	3	3	3	>AT1G75910.1 | Symbols: EXL4 | extracellular lipase 4 | chr1:28501511-28503096 FORWARD LENGTH=343	1	3	3	3	11.1	11.1	11.1	37911	343	343	0.028408	588690	3				168	351;1257;2158	True;True;True	359;1281;2210	367;1373;2362	413;1566;2679	413;1566;2679
AT1G76010.1	AT1G76010.1	6	6	5	>AT1G76010.1 | Symbols: | Alba DNA/RNA-binding protein | chr1:28528505-28530488 REVERSE LENGTH=350	1	6	6	5	26.6	26.6	24.9	37382	350	350	1.3145e-36	22203000	7				169	195;196;896;1486;1714;1843	True;True;True;True;True;True	202;203;915;1518;1760;1891	204;205;977;1629;1889;2027	233;234;1097;1098;1849;2148;2294	233;234;1097;1849;2148;2294
AT1G78300.1	AT1G78300.1	5	1	1	>AT1G78300.1 | Symbols: GRF2, 14-3-3OMEGA, GF14 OMEGA | general regulatory factor 2 | chr1:29461883-29463052 FORWARD LENGTH=259	1	5	1	1	23.9	5.8	5.8	29161	259	259	1.0072e-16	328430	1				170	360;947;1201;1650;2459	False;False;False;False;True	368;968;1224;1692;2520	377;1031;1300;1814;2765	426;1161;1481;2059;3139	426;1161;1481;2059;3139
AT1G78630.1	AT1G78630.1	1	1	1	>AT1G78630.1 | Symbols: emb1473 | Ribosomal protein L13 family protein | chr1:29575997-29577406 FORWARD LENGTH=241	1	1	1	1	4.1	4.1	4.1	26788	241	241	2.4558e-08	295910	1				171	1220	TRUE	1243	1327	1511	1511
AT1G78900.2;AT1G78900.1	AT1G78900.2;AT1G78900.1	7;7	7;7	7;7	>AT1G78900.2 | Symbols: VHA-A | vacuolar ATP synthase subunit A | chr1:29660463-29664575 FORWARD LENGTH=623;>AT1G78900.1 | Symbols: VHA-A | vacuolar ATP synthase subunit A | chr1:29660463-29664575 FORWARD LENGTH=623	2	7	7	7	16.5	16.5	16.5	68812	623	623;623	3.653e-17	3921200	9				172	305;817;1030;1338;1436;2115;2239	True;True;True;True;True;True;True	313;833;1053;1365;1467;2166;2294	319;889;1123;1462;1576;2318;2458	359;1000;1279;1666;1667;1790;1791;2633;2795	359;1000;1279;1667;1790;2633;2795
AT1G79550.2;AT1G79550.1	AT1G79550.2;AT1G79550.1	2;2	1;1	1;1	>AT1G79550.2 | Symbols: PGK | phosphoglycerate kinase | chr1:29924347-29926295 REVERSE LENGTH=401;>AT1G79550.1 | Symbols: PGK | phosphoglycerate kinase | chr1:29924347-29926295 REVERSE LENGTH=401	2	2	1	1	10	4.2	4.2	42131	401	401;401	5.5597e-11	1027600	1				173	788;1439	False;True	803;1470	859;1580	968;1795	968;1795
AT1G79870.2;AT1G79870.1	AT1G79870.2;AT1G79870.1	1;1	1;1	1;1	>AT1G79870.2 | Symbols: | D-isomer specific 2-hydroxyacid dehydrogenase family protein | chr1:30044794-30045851 FORWARD LENGTH=294;>AT1G79870.1 | Symbols: | D-isomer specific 2-hydroxyacid dehydrogenase family protein | chr1:30044794-30045851 FORWARD LEN	2	1	1	1	6.1	6.1	6.1	32197	294	294;313	0.0023026	927930	1				174	1579	TRUE	1620	1738	1976	1976
AT1G79930.2;AT1G79930.1;AT1G79920.2;AT1G79920.1	AT1G79930.2;AT1G79930.1;AT1G79920.2;AT1G79920.1	2;2;2;2	2;2;2;2	2;2;2;2	>AT1G79930.2 | Symbols: HSP91 | heat shock protein 91 | chr1:30063924-30067067 REVERSE LENGTH=789;>AT1G79930.1 | Symbols: HSP91 | heat shock protein 91 | chr1:30063781-30067067 REVERSE LENGTH=831;>AT1G79920.2 | Symbols: | Heat shock protein 70 (Hsp 70) fa	4	2	2	2	3.7	3.7	3.7	87316	789	789;831;831;831	0.00011733	782780	2				175	1581;1997	True;True	1622;2047	1740;2195	1979;2492	1979;2492
AT1G80230.1;AT3G15640.2;AT3G15640.1	AT1G80230.1;AT3G15640.2;AT3G15640.1	2;1;1	2;1;1	2;1;1	>AT1G80230.1 | Symbols: | Rubredoxin-like superfamily protein | chr1:30169784-30170999 REVERSE LENGTH=171;>AT3G15640.2 | Symbols: | Rubredoxin-like superfamily protein | chr3:5299273-5301371 FORWARD LENGTH=175;>AT3G15640.1 | Symbols: | Rubredoxin-like s	3	2	2	2	19.9	19.9	19.9	18583	171	171;175;176	0.022258	1697300	4				176	1056;1923	True;True	1079;1973	1150;2114	1308;1309;1310;2392	1310;2392
AT1G80410.1;AT1G80410.2	AT1G80410.1;AT1G80410.2	2;2	2;2	2;2	>AT1G80410.1 | Symbols: EMB2753 | tetratricopeptide repeat (TPR)-containing protein | chr1:30227963-30234832 REVERSE LENGTH=897;>AT1G80410.2 | Symbols: EMB2753 | tetratricopeptide repeat (TPR)-containing protein | chr1:30227779-30234832 REVERSE LENGTH=911	2	2	2	2	3.7	3.7	3.7	102.15	897	897;911	0.00078116	469780	2				177	1844;2380	True;True	1892;2440	2028;2683	2295;3043	2295;3043
AT1G80480.1	AT1G80480.1	1	1	1	>AT1G80480.1 | Symbols: PTAC17 | plastid transcriptionally active 17 | chr1:30258272-30260570 REVERSE LENGTH=444	1	1	1	1	4.5	4.5	4.5	49487	444	444	0.013946	215760	1				178	949	TRUE	971	1036	1167	1167
AT1G80640.2;AT1G80640.1	AT1G80640.2;AT1G80640.1	1;1	1;1	1;1	>AT1G80640.2 | Symbols: | Protein kinase superfamily protein | chr1:30311979-30313928 FORWARD LENGTH=359;>AT1G80640.1 | Symbols: | Protein kinase superfamily protein | chr1:30311979-30314238 FORWARD LENGTH=427	2	1	1	1	4.2	4.2	4.2	40076	359	359;427	0.0018248	637630	1				179	1027	TRUE	1050	1120	1276	1276
AT2G01250.1;AT2G01250.2	AT2G01250.1;AT2G01250.2	9;5	9;5	5;2	>AT2G01250.1 | Symbols: | Ribosomal protein L30/L7 family protein | chr2:132943-134264 REVERSE LENGTH=242;>AT2G01250.2 | Symbols: | Ribosomal protein L30/L7 family protein | chr2:133038-134264 REVERSE LENGTH=184	2	9	9	5	51.2	51.2	33.5	28171	242	242;184	8.6101e-46	35891000	10				180	387;821;872;1020;1154;1309;1610;1870;2513	True;True;True;True;True;True;True;True;True	398;837;891;1043;1177;1334;1652;1918;2575	410;894;952;1112;1251;1426;1772;1773;2055;2821	461;1005;1072;1265;1427;1625;2013;2014;2327;3201	461;1005;1072;1265;1427;1625;2013;2327;3201
AT2G02740.2;AT2G02740.1	AT2G02740.2;AT2G02740.1	6;6	6;6	6;6	>AT2G02740.2 | Symbols: ATWHY3, PTAC11, WHY3 | ssDNA-binding transcriptional regulator | chr2:769389-770993 FORWARD LENGTH=267;>AT2G02740.1 | Symbols: ATWHY3, PTAC11, WHY3 | ssDNA-binding transcriptional regulator | chr2:769389-770993 FORWARD LENGTH=268	2	6	6	6	32.2	32.2	32.2	29.64	267	267;268	6.4319e-23	1977400	6				181	172;524;1153;1169;1334;2587	True;True;True;True;True;True	178;536;1176;1192;1359;2650	180;559;1250;1267;1453;2898	205;631;1426;1443;1655;3289	205;631;1426;1443;1655;3289
AT2G03510.1	AT2G03510.1	17	17	17	>AT2G03510.1 | Symbols: | SPFH/Band 7/PHB domain-containing membrane-associated protein family | chr2:1066717-1068934 FORWARD LENGTH=356	1	17	17	17	45.8	45.8	45.8	40596	356	356	1.3889e-184	235670000	31				182	378;538;653;663;898;901;925;1372;1432;1519;1593;1594;1828;1854;1865;2436;2565	True;True;True;True;True;True;True;True;True;True;True;True;True;True;True;True;True	388;389;551;667;677;917;920;921;946;1401;1463;1553;1554;1634;1635;1636;1876;1902;1913;2497;2628	397;398;399;400;401;575;718;729;979;982;983;984;1009;1505;1506;1572;1667;1668;1753;1754;1755;2012;2038;2050;2742;2876	447;448;449;450;451;452;648;816;829;1100;1103;1104;1105;1106;1136;1712;1713;1783;1784;1894;1895;1896;1992;1993;1994;2277;2306;2321;3109;3263;3264	450;648;816;829;1100;1105;1136;1712;1783;1895;1992;1994;2277;2306;2321;3109;3264	21;22;23	172;273;328
AT2G03640.1;AT2G03640.2;AT2G03640.4;AT2G03640.3	AT2G03640.1;AT2G03640.2;AT2G03640.4;AT2G03640.3	1;1;1;1	1;1;1;1	1;1;1;1	>AT2G03640.1 | Symbols: | Nuclear transport factor 2 (NTF2) family protein with RNA binding (RRM-RBD-RNP motifs) domain | chr2:1104525-1106418 REVERSE LENGTH=422;>AT2G03640.2 | Symbols: | Nuclear transport factor 2 (NTF2) family protein with RNA binding	4	1	1	1	2.8	2.8	2.8	46131	422	422;423;453;454	0.015548	324850	1				183	1604	TRUE	1646	1765	2005	2005
AT2G04030.2;AT2G04030.1	AT2G04030.2;AT2G04030.1	7;7	7;7	5;5	>AT2G04030.2 | Symbols: CR88, Hsp88.1, AtHsp90.5 | Chaperone protein htpG family protein | chr2:1281983-1285909 FORWARD LENGTH=777;>AT2G04030.1 | Symbols: CR88, EMB1956, HSP90.5, Hsp88.1, AtHsp90.5 | Chaperone protein htpG family protein | chr2:1281983-128	2	7	7	5	14.8	14.8	11.5	88255	777	777;780	2.605e-14	4463500	9				184	180;519;567;1071;1414;2168;2320	True;True;True;True;True;True;True	186;187;531;580;1094;1444;2220;2378	188;189;554;615;1165;1553;2375;2618;2619	216;217;626;700;1329;1762;2692;2972;2973	217;626;700;1329;1762;2692;2972	24	666
AT2G04115.1	AT2G04115.1	1	1	1	>AT2G04115.1 | Symbols: | Plant self-incompatibility protein S1 family | chr2:1385449-1385904 FORWARD LENGTH=151	1	1	1	1	7.9	7.9	7.9	17795	151	151	1.7592e-08	448750	1				185	2107	TRUE	2158	2310	2625	2625
AT2G04190.1	AT2G04190.1	1	1	1	>AT2G04190.1 | Symbols: | TRAF-like family protein | chr2:1427594-1430230 REVERSE LENGTH=411	1	1	1	1	3.9	3.9	3.9	44418	411	411	0.01449	798310	1				186	1493	TRUE	1525	1636	1857	1857	25	1
AT3G10610.1;AT2G05220.2;AT2G05220.1;AT5G04800.4;AT5G04800.3;AT5G04800.2;AT5G04800.1;AT2G04390.1	AT3G10610.1;AT2G05220.2;AT2G05220.1;AT5G04800.4;AT5G04800.3;AT5G04800.2;AT5G04800.1;AT2G04390.1	2;2;2;2;2;2;2;2	2;2;2;2;2;2;2;2	2;2;2;2;2;2;2;2	>AT3G10610.1 | Symbols: | Ribosomal S17 family protein | chr3:3319459-3319881 FORWARD LENGTH=140;>AT2G05220.2 | Symbols: | Ribosomal S17 family protein | chr2:1894757-1895179 REVERSE LENGTH=140;>AT2G05220.1 | Symbols: | Ribosomal S17 family protein | ch	8	2	2	2	14.3	14.3	14.3	16036	140	140;140;140;141;141;141;141;141	0.57168	363770	2				187	868;1554	True;True	887;1591	948;1706	1067;1939	1067;1939
AT5G35680.2;AT5G35680.1;AT2G04520.1;AT5G35680.3	AT5G35680.2;AT5G35680.1;AT2G04520.1;AT5G35680.3	2;2;2;2	2;2;2;2	2;2;2;2	>AT5G35680.2 | Symbols: | Nucleic acid-binding, OB-fold-like protein | chr5:13858152-13858589 REVERSE LENGTH=145;>AT5G35680.1 | Symbols: | Nucleic acid-binding, OB-fold-like protein | chr5:13858152-13858589 REVERSE LENGTH=145;>AT2G04520.1 | Symbols: | N	4	2	2	2	17.9	17.9	17.9	16.59	145	145;145;145;150	0.00012857	234480	2				188	267;442	True;True	275;454	280;470	313;528	313;528
AT2G04660.1	AT2G04660.1	1	1	1	>AT2G04660.1 | Symbols: APC2 | anaphase-promoting complex/cyclosome 2 | chr2:1624933-1629039 FORWARD LENGTH=865	1	1	1	1	1.6	1.6	1.6	97789	865	865	0.0064925	218430	1				189	129	TRUE	134	136	155	155
AT2G05920.1	AT2G05920.1	4	4	4	>AT2G05920.1 | Symbols: | Subtilase family protein | chr2:2269831-2272207 REVERSE LENGTH=754	1	4	4	4	7.4	7.4	7.4	80014	754	754	3.5889e-11	1289900	4				190	36;774;1909;2039	True;True;True;True	39;789;1959;2090	39;845;2100;2241	46;954;2375;2546	46;954;2375;2546
AT2G06850.1	AT2G06850.1	1	1	1	>AT2G06850.1 | Symbols: EXGT-A1, EXT, XTH4 | xyloglucan endotransglucosylase/hydrolase 4 | chr2:2763619-2765490 FORWARD LENGTH=296	1	1	1	1	5.4	5.4	5.4	34291	296	296	0.0096772	406260	1				191	2157	TRUE	2209	2361	2678	2678
AT2G07560.1;AT3G42640.1;AT3G60330.2;AT3G60330.1;AT4G30190.1;AT5G62670.1;AT3G47950.1;AT4G30190.2	AT2G07560.1	8;2;2;2;1;1;1;1	8;2;2;2;1;1;1;1	8;2;2;2;1;1;1;1	>AT2G07560.1 | Symbols: AHA6, HA6 | H(+)-ATPase 6 | chr2:3170394-3173952 REVERSE LENGTH=949	8	8	8	8	11.9	11.9	11.9	105.01	949	949;948;961;961;948;956;960;981	1.1541e-32	5039900	8				192	25;68;388;1076;1269;1278;1310;2122	True;True;True;True;True;True;True;True	26;72;399;1099;1293;1302;1335;2173	26;72;411;1170;1385;1394;1427;2325	32;82;462;1336;1581;1590;1626;2640	32;82;462;1336;1581;1590;1626;2640
AT2G09990.1	AT2G09990.1	7	1	1	>AT2G09990.1 | Symbols: | Ribosomal protein S5 domain 2-like superfamily protein | chr2:3781442-3781882 FORWARD LENGTH=146	1	7	1	1	40.4	8.2	8.2	16631	146	146	1.4E-104	1889000	1				193	148;225;497;552;842;1022;2416	False;False;False;True;False;False;False	153;232;509;565;858;1045;2477	155;235;530;591;918;1115;2721	174;266;599;666;1033;1269;3086	174;266;599;666;1033;1269;3086
AT2G14750.1	AT2G14750.1	3	3	3	>AT2G14750.1 | Symbols: APK, AKN1, ATAKN1, APK1 | APS kinase | chr2:6314128-6315501 FORWARD LENGTH=276	1	3	3	3	18.5	18.5	18.5	29787	276	276	0.0035948	1829400	3				194	954;1749;2079	True;True;True	977;1796;2130	1044;1926;2281	1178;2186;2593	1178;2186;2593
AT2G15620.1	AT2G15620.1	2	2	2	>AT2G15620.1 | Symbols: NIR1, NIR, ATHNIR | nitrite reductase 1 | chr2:6810552-6812666 FORWARD LENGTH=586	1	2	2	2	3.8	3.8	3.8	65504	586	586	0.017641	173690	2				195	1375;2304	True;True	1404;2360	1509;2594	1716;2943	1716;2943
AT2G16600.2;AT2G16600.1	AT2G16600.2;AT2G16600.1	5;5	5;5	5;5	>AT2G16600.2 | Symbols: ROC3 | rotamase CYP 3 | chr2:7200862-7201383 FORWARD LENGTH=151;>AT2G16600.1 | Symbols: ROC3 | rotamase CYP 3 | chr2:7200862-7201383 FORWARD LENGTH=173	2	5	5	5	47	47	47	15992	151	151;173	7.4328e-29	3839000	8				196	850;858;859;1060;2230	True;True;True;True;True	867;877;878;1083;2285	928;938;939;1154;2446	1043;1044;1056;1057;1058;1316;2781;2782	1044;1057;1058;1316;2781
AT4G35010.1;AT2G16730.1	AT4G35010.1;AT2G16730.1	1;1	1;1	1;1	>AT4G35010.1 | Symbols: BGAL11 | beta-galactosidase 11 | chr4:16668075-16671974 REVERSE LENGTH=845;>AT2G16730.1 | Symbols: BGAL13 | glycosyl hydrolase family 35 protein | chr2:7261986-7266105 REVERSE LENGTH=848	2	1	1	1	2.7	2.7	2.7	95568	845	845;848	0.00032222	1259200	2				197	1251	TRUE	1275	1366	1558;1559	1558
AT2G16920.1	AT2G16920.1	1	1	1	>AT2G16920.1 | Symbols: UBC23, PFU2 | ubiquitin-conjugating enzyme 23 | chr2:7334559-7338827 REVERSE LENGTH=1102	1	1	1	1	1.2	1.2	1.2	122.18	1102	1102	0.017869	3804900	1				198	2308	TRUE	2364	2598	2947	2947
AT5G07090.2;AT2G17360.1;AT5G58420.1;AT5G07090.1;AT2G17360.2	AT5G07090.2;AT2G17360.1;AT5G58420.1;AT5G07090.1;AT2G17360.2	9;9;9;9;5	9;9;9;9;5	9;9;9;9;5	>AT5G07090.2 | Symbols: | Ribosomal protein S4 (RPS4A) family protein | chr5:2202783-2203805 FORWARD LENGTH=244;>AT2G17360.1 | Symbols: | Ribosomal protein S4 (RPS4A) family protein | chr2:7546598-7548138 FORWARD LENGTH=261;>AT5G58420.1 | Symbols: | Rib	5	9	9	9	38.9	38.9	38.9	27707	244	244;261;262;262;184	3.7534e-40	11914000	10				199	481;680;686;757;1273;1287;1427;1428;2133	True;True;True;True;True;True;True;True;True	493;694;700;772;1297;1312;1458;1459;2184;2185	514;747;753;827;1389;1404;1567;1568;2336;2337	579;850;857;936;1585;1602;1777;1778;2652;2653	579;850;857;936;1585;1602;1777;1778;2652	26	69
AT2G18020.1;AT3G51190.1	AT2G18020.1	6;1	6;1	2;0	>AT2G18020.1 | Symbols: EMB2296 | Ribosomal protein L2 family | chr2:7837151-7838160 FORWARD LENGTH=258	2	6	6	2	32.9	32.9	14.3	27859	258	258;260	6.8429e-19	9113300	7				200	155;205;223;793;1966;2332	True;True;True;True;True;True	161;212;230;808;2016;2390	163;214;233;864;2158;2631	183;245;264;973;2445;2446;2986	183;245;264;973;2445;2986	27	165
AT2G18450.1;AT5G66760.1	AT2G18450.1;AT5G66760.1	2;2	2;2	2;2	>AT2G18450.1 | Symbols: SDH1-2 | succinate dehydrogenase 1-2 | chr2:7997510-8000801 REVERSE LENGTH=632;>AT5G66760.1 | Symbols: SDH1-1 | succinate dehydrogenase 1-1 | chr5:26653776-26657224 FORWARD LENGTH=634	2	2	2	2	5.9	5.9	5.9	69363	632	632;634	7.9435e-05	1011000	2				201	251;2075	True;True	258;2126	261;2277	294;2588	294;2588
AT2G18960.1	AT2G18960.1	1	1	1	>AT2G18960.1 | Symbols: AHA1, PMA, OST2, HA1 | H(+)-ATPase 1 | chr2:8221858-8227268 FORWARD LENGTH=949	1	1	1	1	1.5	1.5	1.5	104.22	949	949	0.00095447	287970	1				202	2128	TRUE	2179	2331	2646	2646
AT2G19730.3;AT2G19730.2;AT2G19730.1	AT2G19730.3;AT2G19730.2;AT2G19730.1	3;3;3	3;3;3	3;3;3	>AT2G19730.3 | Symbols: | Ribosomal L28e protein family | chr2:8511752-8512995 FORWARD LENGTH=143;>AT2G19730.2 | Symbols: | Ribosomal L28e protein family | chr2:8511752-8512995 FORWARD LENGTH=143;>AT2G19730.1 | Symbols: | Ribosomal L28e protein family |	3	3	3	3	33.6	33.6	33.6	15895	143	143;143;143	7.028e-10	2833300	4				203	240;470;2253	True;True;True	247;482;2308	250;502;2473	282;565;2812;2813	282;565;2813
AT5G56670.1;AT4G29390.1;AT2G19750.1	AT5G56670.1;AT4G29390.1;AT2G19750.1	1;1;1	1;1;1	1;1;1	>AT5G56670.1 | Symbols: | Ribosomal protein S30 family protein | chr5:22935413-22935981 REVERSE LENGTH=62;>AT4G29390.1 | Symbols: | Ribosomal protein S30 family protein | chr4:14465212-14465902 REVERSE LENGTH=62;>AT2G19750.1 | Symbols: | Ribosomal prote	3	1	1	1	17.7	17.7	17.7	6887	62	62;62;62	2.6825e-44	592280	1				204	607	TRUE	621	672	763	763
AT2G19760.1	AT2G19760.1	1	1	1	>AT2G19760.1 | Symbols: PFN1, PRF1 | profilin 1 | chr2:8517074-8518067 REVERSE LENGTH=131	1	1	1	1	9.9	9.9	9.9	14266	131	131	0.0078539	297660	2				205	2618	TRUE	2681	2929	3325;3326	3326
AT2G19770.1;AT5G56600.2;AT5G56600.1	AT2G19770.1;AT5G56600.2;AT5G56600.1	1;1;1	1;1;1	1;1;1	>AT2G19770.1 | Symbols: PRF5 | profilin 5 | chr2:8519885-8521119 REVERSE LENGTH=134;>AT5G56600.2 | Symbols: PFN3, PRF3 | profilin 3 | chr5:22910017-22910821 REVERSE LENGTH=145;>AT5G56600.1 | Symbols: PFN3, PRF3 | profilin 3 | chr5:22909882-22910821 REVERSE	3	1	1	1	9.7	9.7	9.7	14549	134	134;145;168	0.0033126	1231000	1				206	2617	TRUE	2680	2928	3324	3324
AT2G19860.2;AT4G29130.1;AT2G19860.1	AT2G19860.2;AT4G29130.1;AT2G19860.1	1;1;1	1;1;1	1;1;1	>AT2G19860.2 | Symbols: ATHXK2, HXK2 | hexokinase 2 | chr2:8571949-8573762 FORWARD LENGTH=393;>AT4G29130.1 | Symbols: ATHXK1, GIN2, HXK1 | hexokinase 1 | chr4:14352338-14354865 REVERSE LENGTH=496;>AT2G19860.1 | Symbols: ATHXK2, HXK2 | hexokinase 2 | chr2:8	3	1	1	1	3.1	3.1	3.1	42926	393	393;496;502	0.59348	205790	1				207	1390	TRUE	1420	1525	1733	1733
AT2G21060.1	AT2G21060.1	2	2	2	>AT2G21060.1 | Symbols: ATGRP2B, ATCSP4, GRP2B | glycine-rich protein 2B | chr2:9036983-9037588 REVERSE LENGTH=201	1	2	2	2	24.4	24.4	24.4	19077	201	201	8.5082e-14	3836300	2				208	638;2592	True;True	652;2655	703;2903	799;3295	799;3295
AT2G21160.2;AT2G21160.1	AT2G21160.2;AT2G21160.1	1;1	1;1	1;1	>AT2G21160.2 | Symbols: | Translocon-associated protein (TRAP), alpha subunit | chr2:9068428-9070310 FORWARD LENGTH=188;>AT2G21160.1 | Symbols: | Translocon-associated protein (TRAP), alpha subunit | chr2:9068428-9070207 FORWARD LENGTH=258	2	1	1	1	10.1	10.1	10.1	20551	188	188;258	0.007949	332710	1				209	1454	TRUE	1485	1595	1811	1811
AT2G21170.2;AT2G21170.1	AT2G21170.2;AT2G21170.1	4;4	4;4	4;4	>AT2G21170.2 | Symbols: TIM, PDTPI | triosephosphate isomerase | chr2:9071047-9073106 REVERSE LENGTH=306;>AT2G21170.1 | Symbols: TIM, PDTPI | triosephosphate isomerase | chr2:9071047-9073106 REVERSE LENGTH=315	2	4	4	4	21.6	21.6	21.6	32306	306	306;315	1.0152e-07	932490	4				210	384;652;2068;2282	True;True;True;True	395;666;2119;2337	407;717;2270;2505	458;815;2580;2846	458;815;2580;2846
AT2G21390.1;AT1G62020.1	AT2G21390.1;AT1G62020.1	4;2	4;2	4;2	>AT2G21390.1 | Symbols: | Coatomer, alpha subunit | chr2:9152428-9156577 FORWARD LENGTH=1218;>AT1G62020.1 | Symbols: | Coatomer, alpha subunit | chr1:22919814-22923728 FORWARD LENGTH=1216	2	4	4	4	4.7	4.7	4.7	136.47	1218	1218;1216	5.2105e-07	639610	4				211	48;798;2003;2066	True;True;True;True	51;814;2053;2117	51;870;2201;2268	58;979;2498;2578	58;979;2498;2578
AT2G21580.2;AT2G21580.1	AT2G21580.2;AT2G21580.1	3;3	1;1	1;1	>AT2G21580.2 | Symbols: | Ribosomal protein S25 family protein | chr2:9236629-9237510 FORWARD LENGTH=107;>AT2G21580.1 | Symbols: | Ribosomal protein S25 family protein | chr2:9236629-9237510 FORWARD LENGTH=108	2	3	1	1	30.8	19.6	19.6	11941	107	107;108	1.0019e-39	581550	1				212	555;1301;2423	False;False;True	568;1326;2484	594;1418;2728	669;1616;3094	669;1616;3094	28	39
AT2G21660.2;AT2G21660.1	AT2G21660.2;AT2G21660.1	5;5	5;5	5;5	>AT2G21660.2 | Symbols: ATGRP7, CCR2 | cold, circadian rhythm, and rna binding 2 | chr2:9265477-9266316 REVERSE LENGTH=159;>AT2G21660.1 | Symbols: ATGRP7, CCR2, GR-RBP7, GRP7 | cold, circadian rhythm, and rna binding 2 | chr2:9265477-9266316 REVERSE LENGTH	2	5	5	5	45.3	45.3	45.3	15548	159	159;176	4.6779e-27	6967600	5				213	131;156;279;405;1969	True;True;True;True;True	136;162;287;416;2019	138;164;293;429;2163	157;184;328;482;2452	157;184;328;482;2452
AT5G64990.1;AT5G10260.1;AT2G22290.1;AT2G44610.1;AT4G39890.1	AT5G64990.1;AT5G10260.1;AT2G22290.1;AT2G44610.1;AT4G39890.1	1;1;1;1;1	1;1;1;1;1	1;1;1;1;1	>AT5G64990.1 | Symbols: AtRABH1a, RABH1a | RAB GTPase homolog H1A | chr5:25963562-25964792 REVERSE LENGTH=206;>AT5G10260.1 | Symbols: AtRABH1e, RABH1e | RAB GTPase homolog H1E | chr5:3219991-3221301 FORWARD LENGTH=207;>AT2G22290.1 | Symbols: ATRABH1D, ATRA	5	1	1	1	5.3	5.3	5.3	23.12	206	206;207;207;208;214	0.012826	346590	1				214	1380	TRUE	1409	1514	1721	1721
AT2G23350.1;AT1G22760.1;AT1G71770.2;AT1G71770.1	AT2G23350.1	9;1;1;1	9;1;1;1	9;1;1;1	>AT2G23350.1 | Symbols: PAB4, PABP4 | poly(A) binding protein 4 | chr2:9943209-9946041 FORWARD LENGTH=662	4	9	9	9	18	18	18	71652	662	662;660;682;682	1.9485e-113	8950700	13				215	278;758;1157;1369;1564;1641;2193;2394;2461	True;True;True;True;True;True;True;True;True	286;773;1180;1398;1603;1683;2245;2454;2522	292;828;1254;1502;1719;1805;2400;2401;2402;2697;2767	326;327;937;1430;1709;1954;2049;2722;2723;2724;3060;3061;3141	327;937;1430;1709;1954;2049;2724;3060;3141
AT2G24050.1	AT2G24050.1	1	1	1	>AT2G24050.1 | Symbols: eIFiso4G2 | MIF4G domain-containing protein / MA3 domain-containing protein | chr2:10225500-10228456 REVERSE LENGTH=747	1	1	1	1	1.3	1.3	1.3	82889	747	747	0.013684	325380	1				216	2004	TRUE	2054	2202	2499	2499
AT2G27530.2;AT2G27530.1	AT2G27530.2;AT2G27530.1	3;3	2;2	2;2	>AT2G27530.2 | Symbols: PGY1 | Ribosomal protein L1p/L10e family | chr2:11763443-11764570 REVERSE LENGTH=216;>AT2G27530.1 | Symbols: PGY1 | Ribosomal protein L1p/L10e family | chr2:11763443-11764570 REVERSE LENGTH=216	2	3	2	2	20.8	13.9	13.9	24425	216	216;216	1.173e-81	2771700	3				217	69;883;2110	True;False;True	73;902;2161	73;963;2313	83;84;1083;2628	84;1083;2628
AT2G27710.3;AT2G27710.2;AT2G27710.1;AT2G27710.4;AT2G27720.1;AT2G27720.3;AT2G27720.2	AT2G27710.3;AT2G27710.2;AT2G27710.1;AT2G27710.4	6;6;6;5;2;2;2	6;6;6;5;2;2;2	6;6;6;5;2;2;2	>AT2G27710.3 | Symbols: | 60S acidic ribosomal protein family | chr2:11816929-11817670 FORWARD LENGTH=115;>AT2G27710.2 | Symbols: | 60S acidic ribosomal protein family | chr2:11816929-11817670 FORWARD LENGTH=115;>AT2G27710.1 | Symbols: | 60S acidic ribo	7	6	6	6	72.2	72.2	72.2	11444	115	115;115;115;98;115;127;130	2.5749e-150	28267000	7				218	331;697;1221;1526;2170;2492	True;True;True;True;True;True	339;711;1244;1562;2222;2553	345;764;1328;1676;2377;2798	388;869;1512;1906;2694;2695;3174	388;869;1512;1906;2695;3174
AT2G27880.1	AT2G27880.1	2	1	1	>AT2G27880.1 | Symbols: AGO5 | Argonaute family protein | chr2:11871488-11876712 FORWARD LENGTH=997	1	2	1	1	3	1.3	1.3	111.09	997	997	2.4512e-13	338060	1				219	2022;2099	True;False	2072;2150	2223;2301	2526;2615	2526;2615
AT2G28000.1	AT2G28000.1	5	5	5	>AT2G28000.1 | Symbols: CPN60A, CH-CPN60A, SLP | chaperonin-60alpha | chr2:11926603-11929184 FORWARD LENGTH=586	1	5	5	5	13.5	13.5	13.5	62071	586	586	1.4723e-31	994670	6				220	13;678;1042;2210;2324	True;True;True;True;True	13;692;1065;2265;2382	13;745;1135;1136;2426;2623	17;848;1291;1292;2759;2977	17;848;1291;2759;2977
AT2G29550.1	AT2G29550.1	13	3	1	>AT2G29550.1 | Symbols: TUB7 | tubulin beta-7 chain | chr2:12644258-12645932 REVERSE LENGTH=449	1	13	3	1	37.9	11.6	2.4	50747	449	449	5.9366e-132	2830600	5				221	255;474;676;677;1018;1133;1285;1481;1535;1690;1951;2465;2643	True;False;False;False;False;False;False;False;False;False;True;False;True	263;486;690;691;1041;1156;1309;1310;1512;1571;1733;2001;2526;2706	267;506;742;743;744;1110;1228;1401;1402;1622;1685;1856;2143;2771;2955	300;570;845;846;847;1263;1401;1599;1600;1841;1842;1915;2109;2110;2427;2428;2429;3146;3358	300;570;845;846;1263;1401;1600;1842;1915;2110;2427;3146;3358	12	267
AT2G30110.1	AT2G30110.1	2	2	2	>AT2G30110.1 | Symbols: ATUBA1, MOS5, UBA1 | ubiquitin-activating enzyme 1 | chr2:12852632-12857369 REVERSE LENGTH=1080	1	2	2	2	1.8	1.8	1.8	120.25	1080	1080	0.00031544	335940	2				222	573;1384	True;True	586;1413	622;1518	707;1725	707;1725
AT2G30860.2;AT2G30860.1	AT2G30860.2;AT2G30860.1	1;1	1;1	1;1	>AT2G30860.2 | Symbols: ATGSTF9, GLUTTR, ATGSTF7, GSTF9 | glutathione S-transferase PHI 9 | chr2:13139132-13140079 FORWARD LENGTH=166;>AT2G30860.1 | Symbols: ATGSTF9, GLUTTR, ATGSTF7, GSTF9 | glutathione S-transferase PHI 9 | chr2:13139132-13140057 FORWARD	2	1	1	1	8.4	8.4	8.4	18621	166	166;215	2.0275e-24	425810	2				223	1207	TRUE	1230	1306	1487;1488	1487
AT2G30880.1;AT2G30880.2	AT2G30880.1;AT2G30880.2	5;4	5;4	5;4	>AT2G30880.1 | Symbols: | Pleckstrin homology (PH) domain-containing protein | chr2:13142926-13145718 REVERSE LENGTH=504;>AT2G30880.2 | Symbols: | Pleckstrin homology (PH) domain-containing protein | chr2:13143375-13145718 REVERSE LENGTH=381	2	5	5	5	10.5	10.5	10.5	56023	504	504;381	1.8969e-37	3275300	6				224	371;1647;1688;2550;2551	True;True;True;True;True	381;1689;1731;2612;2613;2614	390;1811;1854;2860;2861;2862	440;2056;2107;3246;3247;3248	440;2056;2107;3246;3248	29	62
AT2G30970.2;AT2G30970.1	AT2G30970.2;AT2G30970.1	1;1	1;1	1;1	>AT2G30970.2 | Symbols: ASP1 | aspartate aminotransferase 1 | chr2:13179012-13181686 FORWARD LENGTH=430;>AT2G30970.1 | Symbols: ASP1 | aspartate aminotransferase 1 | chr2:13179012-13181686 FORWARD LENGTH=430	2	1	1	1	5.3	5.3	5.3	47757	430	430;430	0.0015972	1004600	1				225	1034	TRUE	1057	1127	1283	1283
AT3G53870.1;AT2G31610.1;AT5G35530.1	AT3G53870.1;AT2G31610.1;AT5G35530.1	12;12;10	12;12;10	12;12;10	>AT3G53870.1 | Symbols: | Ribosomal protein S3 family protein | chr3:19951547-19952782 FORWARD LENGTH=249;>AT2G31610.1 | Symbols: | Ribosomal protein S3 family protein | chr2:13450384-13451669 FORWARD LENGTH=250;>AT5G35530.1 | Symbols: | Ribosomal prote	3	12	12	12	45.8	45.8	45.8	27349	249	249;250;248	6.9411e-101	20230000	14				226	436;453;546;549;550;597;605;708;1019;1097;2488;2601	True;True;True;True;True;True;True;True;True;True;True;True	448;465;559;562;563;611;619;722;1042;1120;2549;2664	463;464;482;585;588;589;662;670;776;1111;1191;2794;2912	521;522;543;658;659;663;664;751;761;882;1264;1360;3170;3307	521;543;659;663;664;751;761;882;1264;1360;3170;3307	30	44
AT2G31620.1	AT2G31620.1	1	1	1	>AT2G31620.1 | Symbols: | Receptor-like protein kinase-related family protein | chr2:13451991-13452908 REVERSE LENGTH=255	1	1	1	1	3.1	3.1	3.1	29137	255	255	0.0046577	1529500	1				227	2577	TRUE	2640	2888	3279	3279
AT2G32080.2;AT2G32080.1	AT2G32080.2;AT2G32080.1	5;5	5;5	5;5	>AT2G32080.2 | Symbols: PUR ALPHA-1 | purin-rich alpha 1 | chr2:13642716-13644036 REVERSE LENGTH=295;>AT2G32080.1 | Symbols: PUR ALPHA-1 | purin-rich alpha 1 | chr2:13642716-13644036 REVERSE LENGTH=296	2	5	5	5	24.1	24.1	24.1	32101	295	295;296	1.0096e-25	4268900	5				228	1029;1262;1489;2078;2165	True;True;True;True;True	1052;1286;1521;2129;2217	1122;1378;1632;2280;2372	1278;1573;1853;2592;2689	1278;1573;1853;2592;2689
AT2G32390.2;AT2G32390.1;AT2G32390.3	AT2G32390.2;AT2G32390.1;AT2G32390.3	1;1;1	1;1;1	1;1;1	>AT2G32390.2 | Symbols: ATGLR3.5, GLR3.5, GLR6 | glutamate receptor 3.5 | chr2:13748468-13751617 REVERSE LENGTH=851;>AT2G32390.1 | Symbols: ATGLR3.5, GLR3.5, GLR6 | glutamate receptor 3.5 | chr2:13748468-13751757 REVERSE LENGTH=895;>AT2G32390.3 | Symbols	3	1	1	1	1.9	1.9	1.9	95891	851	851;895;898	0.0028735	2314500	2				229	946	TRUE	967	1030	1159;1160	1159
AT2G33150.1	AT2G33150.1	2	2	2	>AT2G33150.1 | Symbols: PKT3, PED1, KAT2 | peroxisomal 3-ketoacyl-CoA thiolase 3 | chr2:14047814-14050983 REVERSE LENGTH=462	1	2	2	2	5.4	5.4	5.4	48578	462	462	1.5707e-05	883990	2				230	1166;1475	True;True	1189;1506	1264;1616	1440;1835	1440;1835
AT2G33410.1	AT2G33410.1	1	1	1	>AT2G33410.1 | Symbols: | RNA-binding (RRM/RBD/RNP motifs) family protein | chr2:14156085-14157435 FORWARD LENGTH=404	1	1	1	1	5.9	5.9	5.9	41328	404	404	0.00016911	1545000	1				231	266	TRUE	274	279	312	312
AT2G33450.1	AT2G33450.1	2	2	2	>AT2G33450.1 | Symbols: | Ribosomal L28 family | chr2:14173620-14174380 FORWARD LENGTH=143	1	2	2	2	12.6	12.6	12.6	16033	143	143	6.338e-17	297890	2				232	1378;1881	True;True	1407;1929	1512;2066	1719;2340	1719;2340
AT2G33800.1	AT2G33800.1	2	2	2	>AT2G33800.1 | Symbols: | Ribosomal protein S5 family protein | chr2:14300925-14302352 REVERSE LENGTH=303	1	2	2	2	10.9	10.9	10.9	32645	303	303	2.7886e-07	1269500	4				233	1059;2413	True;True	1082;2473;2474	1153;2717;2718	1314;1315;3082;3083	1315;3082	31	232
AT2G34160.1	AT2G34160.1	4	4	2	>AT2G34160.1 | Symbols: | Alba DNA/RNA-binding protein | chr2:14426283-14427220 FORWARD LENGTH=130	1	4	4	2	24.6	24.6	10.8	14617	130	130	1.4735e-60	2620400	4				234	987;1015;1118;1148	True;True;True;True	1010;1038;1141;1171	1078;1107;1213;1245	1220;1259;1385;1420	1220;1259;1385;1420
AT2G34480.1	AT2G34480.1	6	6	3	>AT2G34480.1 | Symbols: | Ribosomal protein L18ae/LX family protein | chr2:14532916-14534161 REVERSE LENGTH=178	1	6	6	3	34.8	34.8	23	21307	178	178	4.052e-26	5594700	9				235	139;574;1524;2028;2160;2457	True;True;True;True;True;True	144;587;1559;1560;2079;2212;2518	146;623;1673;1674;2230;2364;2763	165;708;709;1902;1903;1904;2534;2681;3137	165;709;1902;2534;2681;3137	32	29
AT2G34560.1;AT2G34560.2	AT2G34560.1;AT2G34560.2	3;2	3;2	3;2	>AT2G34560.1 | Symbols: | P-loop containing nucleoside triphosphate hydrolases superfamily protein | chr2:14560266-14562695 FORWARD LENGTH=384;>AT2G34560.2 | Symbols: | P-loop containing nucleoside triphosphate hydrolases superfamily protein | chr2:14560	2	3	3	3	11.7	11.7	11.7	42872	384	384;393	3.4645e-11	3768900	3				236	828;2186;2545	True;True;True	844;2238;2607	903;2393;2855	1017;2712;3241	1017;2712;3241
AT2G35390.1;AT2G35390.2;AT2G35390.3	AT2G35390.1;AT2G35390.2;AT2G35390.3	5;5;4	3;3;2	0;0;0	>AT2G35390.1 | Symbols: | Phosphoribosyltransferase family protein | chr2:14895528-14897098 REVERSE LENGTH=352;>AT2G35390.2 | Symbols: | Phosphoribosyltransferase family protein | chr2:14895528-14897581 REVERSE LENGTH=403;>AT2G35390.3 | Symbols: | Phosp	3	5	3	0	17.6	10.8	0	38272	352	352;403;344	2.9556e-43	1163800	5				237	618;1141;1174;1440;2340	False;False;True;True;True	632;1164;1197;1471;2398	683;1236;1237;1272;1581;2639	775;1411;1412;1448;1449;1796;1797;2995	775;1412;1448;1796;2995
AT2G36460.2;AT2G36460.1	AT2G36460.2;AT2G36460.1	6;6	1;1	1;1	>AT2G36460.2 | Symbols: | Aldolase superfamily protein | chr2:15296929-15297732 REVERSE LENGTH=267;>AT2G36460.1 | Symbols: | Aldolase superfamily protein | chr2:15296929-15298387 REVERSE LENGTH=358	2	6	1	1	34.8	7.5	7.5	28.72	267	267;358	1.7871e-16	399220	1				238	922;1149;1651;2180;2252;2566	True;False;False;False;False;False	942;1172;1693;2232;2307;2629	1005;1246;1815;2387;2472;2877	1131;1421;2060;2706;2809;2810;2811;3265;3266	1131;1421;2060;2706;2810;3266
AT2G36530.1	AT2G36530.1	4	4	4	>AT2G36530.1 | Symbols: LOS2, ENO2 | Enolase | chr2:15321081-15323786 REVERSE LENGTH=444	1	4	4	4	11.3	11.3	11.3	47719	444	444	8.2926e-35	1402700	5				239	80;1081;1510;2591	True;True;True;True	85;1104;1544;2654	85;1175;1656;2902	97;1341;1883;3293;3294	97;1341;1883;3293
AT2G36880.2;AT2G36880.1	AT2G36880.2;AT2G36880.1	7;7	2;2	2;2	>AT2G36880.2 | Symbols: MAT3 | methionine adenosyltransferase 3 | chr2:15479721-15480893 REVERSE LENGTH=390;>AT2G36880.1 | Symbols: MAT3 | methionine adenosyltransferase 3 | chr2:15479721-15480893 REVERSE LENGTH=390	2	7	2	2	22.1	9.2	9.2	42497	390	390;390	1.3967e-18	970060	2				240	382;602;603;936;937;1934;2225	True;False;False;False;False;False;True	393;616;617;957;958;1984;2280	405;667;668;1020;1021;2125;2441	456;757;758;759;1149;1150;2403;2776	456;757;759;1149;1150;2403;2776
AT3G53430.1;AT2G37190.1;AT5G60670.1	AT3G53430.1;AT2G37190.1;AT5G60670.1	2;2;1	2;2;1	2;2;1	>AT3G53430.1 | Symbols: | Ribosomal protein L11 family protein | chr3:19809895-19810395 REVERSE LENGTH=166;>AT2G37190.1 | Symbols: | Ribosomal protein L11 family protein | chr2:15619559-15620059 REVERSE LENGTH=166;>AT5G60670.1 | Symbols: | Ribosomal pro	3	2	2	2	18.1	18.1	18.1	17.97	166	166;166;166	1.4658e-19	3610600	2				241	839;2477	True;True	855;2538	915;2783	1029;3158	1029;3158
AT2G37220.1	AT2G37220.1	1	1	1	>AT2G37220.1 | Symbols: | RNA-binding (RRM/RBD/RNP motifs) family protein | chr2:15634980-15636331 REVERSE LENGTH=289	1	1	1	1	6.2	6.2	6.2	30718	289	289	0.0034355	403790	2				242	644	TRUE	658	709	806;807	807
AT2G37270.2;AT2G37270.1;AT3G11940.2;AT3G11940.1	AT2G37270.2;AT2G37270.1;AT3G11940.2;AT3G11940.1	5;5;4;4	5;5;4;4	5;5;4;4	>AT2G37270.2 | Symbols: ATRPS5B, RPS5B | ribosomal protein 5B | chr2:15647883-15649042 REVERSE LENGTH=207;>AT2G37270.1 | Symbols: ATRPS5B, RPS5B | ribosomal protein 5B | chr2:15647883-15649042 REVERSE LENGTH=207;>AT3G11940.2 | Symbols: ATRPS5A, AML1, RPS5A	4	5	5	5	27.5	27.5	27.5	22.99	207	207;207;207;207	4.8792e-25	13786000	6				243	920;1430;1860;2163;2425	True;True;True;True;True	940;1461;1908;2215;2486	1003;1570;2044;2370;2730;2731	1128;1780;2315;2687;3096;3097	1128;1780;2315;2687;3096
AT3G53750.1;AT2G37620.2;AT2G37620.1	AT3G53750.1;AT2G37620.2;AT2G37620.1	11;11;11	7;7;7	3;3;3	>AT3G53750.1 | Symbols: ACT3 | actin 3 | chr3:19915924-19917371 FORWARD LENGTH=377;>AT2G37620.2 | Symbols: ACT1, AAc1 | actin 1 | chr2:15779761-15781241 FORWARD LENGTH=377;>AT2G37620.1 | Symbols: ACT1, AAc1 | actin 1 | chr2:15779761-15781241 FORWARD LENGTH	3	11	7	3	44	34.5	16.4	41797	377	377;377;377	5.9281e-64	19967000	10				244	60;248;307;578;1068;1233;1546;2235;2278;2624;2625	False;True;False;True;False;True;False;True;True;True;True	63;255;315;591;1091;1256;1583;2290;2333;2687;2688	63;258;321;627;1162;1340;1698;2452;2453;2501;2935;2936	71;291;361;713;1325;1326;1528;1930;2788;2789;2790;2841;3333;3334;3335	71;291;361;713;1326;1528;1930;2788;2841;3333;3334
AT2G38040.2;AT2G38040.1	AT2G38040.2;AT2G38040.1	1;1	1;1	1;1	>AT2G38040.2 | Symbols: CAC3 | acetyl Co-enzyme a carboxylase carboxyltransferase alpha subunit | chr2:15917612-15920749 FORWARD LENGTH=769;>AT2G38040.1 | Symbols: CAC3 | acetyl Co-enzyme a carboxylase carboxyltransferase alpha subunit | chr2:15917612-1592	2	1	1	1	1.4	1.4	1.4	85305	769	769;769	0.0033773	224900	1				245	1420	TRUE	1450	1559	1768	1768
AT2G38610.2;AT2G38610.1	AT2G38610.2;AT2G38610.1	1;1	1;1	1;1	>AT2G38610.2 | Symbols: | RNA-binding KH domain-containing protein | chr2:16147552-16149638 REVERSE LENGTH=286;>AT2G38610.1 | Symbols: | RNA-binding KH domain-containing protein | chr2:16147552-16149638 REVERSE LENGTH=286	2	1	1	1	2.8	2.8	2.8	31721	286	286;286	0.0096303	246060	1				246	1333	TRUE	1358	1452	1654	1654
AT3G55280.3;AT3G55280.2;AT3G55280.1;AT2G39460.2;AT2G39460.1	AT3G55280.3;AT3G55280.2;AT3G55280.1;AT2G39460.2;AT2G39460.1	5;5;5;5;5	5;5;5;5;5	5;5;5;5;5	>AT3G55280.3 | Symbols: RPL23AB | ribosomal protein L23AB | chr3:20500667-20501519 FORWARD LENGTH=148;>AT3G55280.2 | Symbols: RPL23AB | ribosomal protein L23AB | chr3:20500667-20501519 FORWARD LENGTH=154;>AT3G55280.1 | Symbols: RPL23AB | ribosomal protein	5	5	5	5	39.9	39.9	39.9	16744	148	148;154;154;154;154	3.2685e-84	7151900	7				247	1117;1431;1630;2430;2626	True;True;True;True;True	1140;1462;1672;2491;2689	1212;1571;1793;2736;2937	1384;1781;1782;2037;3102;3103;3336	1384;1781;2037;3102;3336
AT2G39730.1	AT2G39730.1	26	26	1	>AT2G39730.1 | Symbols: RCA | rubisco activase | chr2:16570951-16573345 REVERSE LENGTH=474	1	26	26	1	64.6	64.6	5.5	51981	474	474	4.7197e-202	183330000	45				248	198;199;375;409;599;623;699;703;707;733;951;1098;1348;1349;1483;1504;1507;1596;1597;1878;2132;2432;2433;2434;2451;2522	True;True;True;True;True;True;True;True;True;True;True;True;True;True;True;True;True;True;True;True;True;True;True;True;True;True	205;206;385;420;613;637;713;717;721;748;973;1121;1375;1376;1377;1378;1514;1515;1537;1540;1541;1638;1639;1926;2183;2493;2494;2495;2512;2584	207;208;394;433;664;688;766;767;771;775;803;1038;1192;1472;1473;1474;1475;1476;1477;1478;1479;1480;1481;1482;1624;1625;1626;1649;1652;1653;1757;1758;2063;2335;2738;2739;2740;2757;2830	237;238;444;486;754;780;781;782;871;872;876;881;911;1170;1361;1677;1678;1679;1680;1681;1682;1683;1684;1685;1686;1687;1844;1845;1846;1872;1873;1877;1878;1879;1880;1996;1997;2337;2650;2651;3105;3106;3107;3128;3210	237;238;444;486;754;781;871;876;881;911;1170;1361;1677;1686;1845;1872;1880;1996;1997;2337;2651;3105;3106;3107;3128;3210	33;34;35;36;37	182;222;394;399;402
AT2G39730.2;AT2G39730.3	AT2G39730.2;AT2G39730.3	26;25	1;0	1;0	>AT2G39730.2 | Symbols: RCA | rubisco activase | chr2:16571046-16573345 REVERSE LENGTH=446;>AT2G39730.3 | Symbols: RCA | rubisco activase | chr2:16571174-16573345 REVERSE LENGTH=441	2	26	1	1	65.9	3.1	3.1	49.1	446	446;441	1.1891e-195	990740	1	+			249	198;199;375;409;599;699;703;707;733;767;951;1098;1348;1349;1483;1504;1507;1596;1597;1878;2132;2432;2433;2434;2451;2522	False;False;False;False;False;False;False;False;False;True;False;False;False;False;False;False;False;False;False;False;False;False;False;False;False;False	205;206;385;420;613;713;717;721;748;782;973;1121;1375;1376;1377;1378;1514;1515;1537;1540;1541;1638;1639;1926;2183;2493;2494;2495;2512;2584	207;208;394;433;664;766;767;771;775;803;838;1038;1192;1472;1473;1474;1475;1476;1477;1478;1479;1480;1481;1482;1624;1625;1626;1649;1652;1653;1757;1758;2063;2335;2738;2739;2740;2757;2830	237;238;444;486;754;871;872;876;881;911;947;1170;1361;1677;1678;1679;1680;1681;1682;1683;1684;1685;1686;1687;1844;1845;1846;1872;1873;1877;1878;1879;1880;1996;1997;2337;2650;2651;3105;3106;3107;3128;3210	237;238;444;486;754;871;876;881;911;947;1170;1361;1677;1686;1845;1872;1880;1996;1997;2337;2651;3105;3106;3107;3128;3210	33;34;35;36;37	182;222;394;399;402
AT2G39990.1	AT2G39990.1	1	1	1	>AT2G39990.1 | Symbols: EIF2, AteIF3f, eIF3F | eukaryotic translation initiation factor 2 | chr2:16698332-16699929 REVERSE LENGTH=293	1	1	1	1	4.1	4.1	4.1	31862	293	293	0.0017758	274440	1				250	51	TRUE	54	54	61	61
AT2G40290.3;AT2G40290.2;AT2G40290.1	AT2G40290.3;AT2G40290.2;AT2G40290.1	2;2;2	2;2;2	2;2;2	>AT2G40290.3 | Symbols: | Eukaryotic translation initiation factor 2 subunit 1 | chr2:16829872-16830889 REVERSE LENGTH=241;>AT2G40290.2 | Symbols: | Eukaryotic translation initiation factor 2 subunit 1 | chr2:16829872-16830889 REVERSE LENGTH=241;>AT2G402	3	2	2	2	11.2	11.2	11.2	27681	241	241;241;344	0.17833	433950	2				251	979;2463	True;True	1002;2524	1070;2769	1212;3144	1212;3144
AT2G40300.1;AT3G56090.1	AT2G40300.1;AT3G56090.1	2;1	2;1	2;1	>AT2G40300.1 | Symbols: ATFER4, FER4 | ferritin 4 | chr2:16831501-16833214 REVERSE LENGTH=259;>AT3G56090.1 | Symbols: ATFER3, FER3 | ferritin 3 | chr3:20814350-20815984 REVERSE LENGTH=259	2	2	2	2	9.7	9.7	9.7	29029	259	259;259	1.5265e-05	832790	2				252	439;1332	True;True	451;1357	467;1451	525;1653	525;1653
AT2G40590.1;AT2G40510.1;AT3G56340.1	AT2G40590.1;AT2G40510.1;AT3G56340.1	2;2;1	2;2;1	2;2;1	>AT2G40590.1 | Symbols: | Ribosomal protein S26e family protein | chr2:16945215-16946345 REVERSE LENGTH=131;>AT2G40510.1 | Symbols: | Ribosomal protein S26e family protein | chr2:16918506-16919623 FORWARD LENGTH=133;>AT3G56340.1 | Symbols: | Ribosomal p	3	2	2	2	23.7	23.7	23.7	14729	131	131;133;130	0.00016976	8478500	2				253	673;1622	True;True	687;1664	739;1785	842;2026	842;2026
AT2G41530.1	AT2G41530.1	2	2	2	>AT2G41530.1 | Symbols: ATSFGH, SFGH | S-formylglutathione hydrolase | chr2:17323656-17325430 REVERSE LENGTH=284	1	2	2	2	8.5	8.5	8.5	31655	284	284	0.27853	680360	2				254	206;1339	True;True	213;1366	215;1463	246;1668	246;1668
AT2G41680.1	AT2G41680.1	1	1	1	>AT2G41680.1 | Symbols: NTRC | NADPH-dependent thioredoxin reductase C | chr2:17376349-17379028 REVERSE LENGTH=529	1	1	1	1	2.5	2.5	2.5	57949	529	529	0.0042563	0	1				255	1847	TRUE	1895	2031	2298	2298
AT2G41840.1	AT2G41840.1	5	5	1	>AT2G41840.1 | Symbols: | Ribosomal protein S5 family protein | chr2:17460016-17461398 REVERSE LENGTH=285	1	5	5	1	23.2	23.2	4.6	30878	285	285	1.5554e-119	17385000	5				256	52;913;2041;2260;2400	True;True;True;True;True	55;933;2092;2315;2460	55;996;2243;2480;2703	62;1119;2548;2820;3067	62;1119;2548;2820;3067
AT2G42500.2;AT3G58500.1;AT2G42500.1	AT2G42500.2;AT3G58500.1;AT2G42500.1	1;1;1	1;1;1	1;1;1	>AT2G42500.2 | Symbols: PP2A-3 | protein phosphatase 2A-3 | chr2:17698099-17701226 REVERSE LENGTH=266;>AT3G58500.1 | Symbols: PP2A-4 | protein phosphatase 2A-4 | chr3:21635503-21638911 REVERSE LENGTH=313;>AT2G42500.1 | Symbols: PP2A-3 | protein phosphatase	3	1	1	1	7.9	7.9	7.9	30653	266	266;313;313	0.0044554	305360	1				257	620	TRUE	634	685	777	777
AT2G42520.1	AT2G42520.1	5	5	2	>AT2G42520.1 | Symbols: | P-loop containing nucleoside triphosphate hydrolases superfamily protein | chr2:17705382-17708744 FORWARD LENGTH=633	1	5	5	2	12.6	12.6	5.1	67625	633	633	6.4181e-07	2845800	6				258	709;1528;2217;2512;2528	True;True;True;True;True	723;1564;2272;2574;2590	777;1678;2433;2820;2836	883;1908;2766;3199;3200;3216	883;1908;2766;3200;3216
AT5G45775.1;AT5G45775.2;AT4G18730.1;AT3G58700.1;AT2G42740.1	AT5G45775.1;AT5G45775.2;AT4G18730.1;AT3G58700.1;AT2G42740.1	5;5;5;5;5	5;5;5;5;5	5;5;5;5;5	>AT5G45775.1 | Symbols: | Ribosomal L5P family protein | chr5:18565281-18566377 REVERSE LENGTH=172;>AT5G45775.2 | Symbols: | Ribosomal L5P family protein | chr5:18565281-18566496 REVERSE LENGTH=182;>AT4G18730.1 | Symbols: RPL16B | ribosomal protein L16B	5	5	5	5	28.5	28.5	28.5	19775	172	172;182;182;182;182	1.4366e-27	3198700	5				259	864;1448;2361;2362;2536	True;True;True;True;True	883;1479;2420;2421;2598	944;1589;2662;2663;2846	1063;1805;3021;3022;3231	1063;1805;3021;3022;3231
AT2G43100.1	AT2G43100.1	4	4	4	>AT2G43100.1 | Symbols: IPMI2, ATLEUD1 | isopropylmalate isomerase 2 | chr2:17920685-17921455 FORWARD LENGTH=256	1	4	4	4	23.8	23.8	23.8	27043	256	256	5.7718e-24	4546100	7				260	539;1691;1962;1986	True;True;True;True	552;1734;2012;2036	576;1857;2154;2181	649;2111;2112;2113;2440;2441;2475	649;2113;2440;2475
AT3G59540.1;AT2G43460.1	AT3G59540.1;AT2G43460.1	1;1	1;1	1;1	>AT3G59540.1 | Symbols: | Ribosomal L38e protein family | chr3:21995897-21996742 REVERSE LENGTH=69;>AT2G43460.1 | Symbols: | Ribosomal L38e protein family | chr2:18046285-18047292 REVERSE LENGTH=69	2	1	1	1	17.4	17.4	17.4	81216	69	69;69	0.0001038	2309300	1				261	2613	TRUE	2676	2924	3319	3319
AT2G43750.2;AT2G43750.1;AT3G59760.3;AT3G59760.1	AT2G43750.2;AT2G43750.1	3;3;1;1	3;3;1;1	3;3;1;1	>AT2G43750.2 | Symbols: OASB | O-acetylserine (thiol) lyase B | chr2:18129604-18132322 REVERSE LENGTH=392;>AT2G43750.1 | Symbols: OASB, ACS1, CPACS1, ATCS-B | O-acetylserine (thiol) lyase B | chr2:18129604-18132322 REVERSE LENGTH=392	4	3	3	3	9.2	9.2	9.2	41656	392	392;392;430;433	0.0026368	1587400	3				262	43;1290;2220	True;True;True	46;1315;2275	46;1407;2436	53;1605;2770	53;1605;2770
AT2G43910.3;AT2G43910.2	AT2G43910.3;AT2G43910.2	1;1	1;1	1;1	>AT2G43910.3 | Symbols: ATHOL1, HOL1 | HARMLESS TO OZONE LAYER 1 | chr2:18184596-18185860 REVERSE LENGTH=163;>AT2G43910.2 | Symbols: ATHOL1, HOL1 | HARMLESS TO OZONE LAYER 1 | chr2:18184596-18186951 REVERSE LENGTH=246	2	1	1	1	5.5	5.5	5.5	18503	163	163;246	0.00048671	14260000	3				263	2302	TRUE	2358	2590;2591;2592	2939;2940;2941	2940
AT2G44120.1;AT2G44120.2	AT2G44120.1;AT2G44120.2	7;7	3;3	1;1	>AT2G44120.1 | Symbols: | Ribosomal protein L30/L7 family protein | chr2:18249227-18250402 REVERSE LENGTH=242;>AT2G44120.2 | Symbols: | Ribosomal protein L30/L7 family protein | chr2:18249227-18250417 REVERSE LENGTH=247	2	7	3	1	38.4	20.7	6.2	27939	242	242;247	7.7399e-62	3827900	5				264	387;871;1020;1309;1611;1871;2513	False;True;False;False;True;True;False	398;890;1043;1334;1653;1919;2575	410;951;1112;1426;1774;2056;2821	461;1070;1071;1265;1625;2015;2328;2329;3201	461;1070;1265;1625;2015;2329;3201
AT2G44530.2;AT2G44530.1	AT2G44530.2;AT2G44530.1	5;5	5;5	2;2	>AT2G44530.2 | Symbols: | Phosphoribosyltransferase family protein | chr2:18383732-18385974 FORWARD LENGTH=393;>AT2G44530.1 | Symbols: | Phosphoribosyltransferase family protein | chr2:18383732-18385974 FORWARD LENGTH=394	2	5	5	2	18.3	18.3	8.1	42496	393	393;394	1.1204e-60	2411700	6				265	102;618;820;1141;2226	True;True;True;True;True	107;632;836;1164;2281	107;683;893;1236;1237;2442	121;775;1004;1411;1412;2777	121;775;1004;1412;2777
AT2G45300.1	AT2G45300.1	3	1	1	>AT2G45300.1 | Symbols: | RNA 3-terminal phosphate cyclase/enolpyruvate transferase, alpha/beta | chr2:18677518-18679868 FORWARD LENGTH=520	1	3	1	1	7.7	2.5	2.5	55733	520	520	0.080147	286540	1				266	203;1276;1514	False;True;False	210;1300;1548	212;1392;1661	242;1588;1888	242;1588;1888
AT2G45470.1	AT2G45470.1	4	4	4	>AT2G45470.1 | Symbols: FLA8, AGP8 | FASCICLIN-like arabinogalactan protein 8 | chr2:18742797-18744059 REVERSE LENGTH=420	1	4	4	4	19.5	19.5	19.5	43074	420	420	6.3298e-19	32507000	5				267	724;1195;1433;2327	True;True;True;True	739;1218;1464;2385	794;1294;1573;2626	900;1473;1785;1786;2980	900;1473;1786;2980
AT2G45580.1	AT2G45580.1	1	1	1	>AT2G45580.1 | Symbols: CYP76C3 | cytochrome P450, family 76, subfamily C, polypeptide 3 | chr2:18782388-18784286 REVERSE LENGTH=515	1	1	1	1	1.9	1.9	1.9	58143	515	515	0.027663	3275200	1	+			268	306	TRUE	314	320	360	360	38	420
AT2G45710.1;AT3G61110.1;AT3G61111.1	AT2G45710.1;AT3G61110.1;AT3G61111.1	2;2;1	2;2;1	1;1;1	>AT2G45710.1 | Symbols: | Zinc-binding ribosomal protein family protein | chr2:18831243-18831999 FORWARD LENGTH=84;>AT3G61110.1 | Symbols: ARS27A, RS27A | ribosomal protein S27 | chr3:22611710-22612632 FORWARD LENGTH=86;>AT3G61111.1 | Symbols: | Zinc-bin	3	2	2	1	35.7	35.7	20.2	9405	84	84;86;86	3.0797e-07	2245900	2				269	1456;2403	True;True	1487;2463	1597;2706	1813;3071	1813;3071
AT3G61240.2;AT3G61240.1;AT2G45810.1;AT4G00660.2;AT4G00660.1	AT3G61240.2;AT3G61240.1;AT2G45810.1;AT4G00660.2;AT4G00660.1	2;2;2;1;1	2;2;2;1;1	2;2;2;1;1	>AT3G61240.2 | Symbols: | DEA(D/H)-box RNA helicase family protein | chr3:22666590-22669154 FORWARD LENGTH=498;>AT3G61240.1 | Symbols: | DEA(D/H)-box RNA helicase family protein | chr3:22666590-22669154 FORWARD LENGTH=498;>AT2G45810.1 | Symbols: | DEA(D	5	2	2	2	7.2	7.2	7.2	56774	498	498;498;528;505;505	0.01473	2552800	2				270	635;736	True;True	649;751	700;806	796;914	796;914
AT2G45960.2;AT2G45960.1;AT2G45960.3;AT4G00430.2;AT3G61430.2;AT3G61430.1;AT1G01620.1;AT4G00430.1	AT2G45960.2;AT2G45960.1;AT2G45960.3;AT4G00430.2;AT3G61430.2;AT3G61430.1;AT1G01620.1;AT4G00430.1	2;2;2;1;1;1;1;1	2;2;2;1;1;1;1;1	2;2;2;1;1;1;1;1	>AT2G45960.2 | Symbols: PIP1B, TMP-A, ATHH2, PIP1;2 | plasma membrane intrinsic protein 1B | chr2:18910450-18911579 FORWARD LENGTH=274;>AT2G45960.1 | Symbols: PIP1B, TMP-A, ATHH2, PIP1;2 | plasma membrane intrinsic protein 1B | chr2:18910450-18911703 FORWA	8	2	2	2	9.9	9.9	9.9	29132	274	274;286;301;219;286;286;286;287	0.00010232	1364800	2				271	1491;1820	True;True	1523;1868	1634;2004	1855;2269	1855;2269
AT2G46280.2;AT2G46280.1;AT2G46280.3;AT2G46290.1	AT2G46280.2;AT2G46280.1;AT2G46280.3	9;9;6;4	9;9;6;4	9;9;6;4	>AT2G46280.2 | Symbols: TRIP-1, TIF3I1 | TGF-beta receptor interacting protein 1 | chr2:19003656-19005393 REVERSE LENGTH=328;>AT2G46280.1 | Symbols: TRIP-1, TIF3I1 | TGF-beta receptor interacting protein 1 | chr2:19003656-19005393 REVERSE LENGTH=328;>AT2G4	4	9	9	9	34.1	34.1	34.1	36388	328	328;328;254;355	2.234e-73	3751300	10				272	3;316;666;667;1286;1300;1930;1943;2622	True;True;True;True;True;True;True;True;True	3;324;680;681;1311;1325;1980;1993;2685	3;330;732;733;1403;1417;2121;2134;2933	4;370;833;834;835;1601;1615;2399;2416;3330	4;370;833;834;1601;1615;2399;2416;3330
AT2G46520.1	AT2G46520.1	1	1	1	>AT2G46520.1 | Symbols: | cellular apoptosis susceptibility protein, putative / importin-alpha re-exporter, putative | chr2:19096867-19099785 FORWARD LENGTH=972	1	1	1	1	1.7	1.7	1.7	108.66	972	972	0.0034429	0	1				273	143	TRUE	148	150	169	169
AT2G46860.1;AT3G53620.1;AT1G01050.1;AT4G01480.1;AT2G18230.1	AT2G46860.1;AT3G53620.1	3;2;1;1;1	3;2;1;1;1	3;2;1;1;1	>AT2G46860.1 | Symbols: AtPPa3, PPa3 | pyrophosphorylase 3 | chr2:19253843-19255060 FORWARD LENGTH=216;>AT3G53620.1 | Symbols: AtPPa4, PPa4 | pyrophosphorylase 4 | chr3:19881491-19883308 FORWARD LENGTH=216	5	3	3	3	14.8	14.8	14.8	24915	216	216;216;212;216;218	7.399e-08	1278000	3				274	975;982;1829	True;True;True	998;1005;1877	1065;1073;2013	1206;1215;2278	1206;1215;2278
AT2G47110.2;AT2G47110.1;AT1G23410.1;AT3G52590.1;AT2G36170.1;AT4G05050.4;AT2G35635.1;AT1G31340.1;AT4G05050.3;AT4G05050.2;AT4G05050.1;AT4G02890.2;AT4G02890.1;AT1G55060.1;AT4G05320.5;AT4G02890.4;AT4G02890.3;AT5G03240.3;AT5G03240.2;AT5G03240.1;AT1G65350.1;AT5G37640.1;AT4G05320.6;AT4G05320.3;AT4G05320.1;AT5G20620.1;AT4G05320.4;AT4G05320.2;AT3G09790.1	AT2G47110.2;AT2G47110.1;AT1G23410.1	5;5;3;2;2;2;2;2;2;2;2;2;2;2;2;2;2;2;2;2;2;2;2;2;2;2;2;2;1	5;5;3;2;2;2;2;2;2;2;2;2;2;2;2;2;2;2;2;2;2;2;2;2;2;2;2;2;1	1;1;1;0;0;0;0;0;0;0;0;0;0;0;0;0;0;0;0;0;0;0;0;0;0;0;0;0;0	>AT2G47110.2 | Symbols: UBQ6 | ubiquitin 6 | chr2:19344701-19345174 FORWARD LENGTH=157;>AT2G47110.1 | Symbols: UBQ6 | ubiquitin 6 | chr2:19344701-19345174 FORWARD LENGTH=157;>AT1G23410.1 | Symbols: | Ribosomal protein S27a / Ubiquitin family protein | chr	29	5	5	1	46.5	46.5	8.9	17812	157	157;157;156;128;128;153;154;156;229;229;229;229;229;230;305;305;305;306;306;306;319;322;381;381;381;382;457;457;631	1.0818e-16	1822200	6				275	282;396;1008;1227;2184	True;True;True;True;True	290;407;1031;1250;2236	296;419;420;1100;1334;2391	332;471;472;1250;1521;2710	332;472;1250;1521;2710
AT3G62870.1;AT2G47610.1	AT3G62870.1;AT2G47610.1	4;4	4;4	4;4	>AT3G62870.1 | Symbols: | Ribosomal protein L7Ae/L30e/S12e/Gadd45 family protein | chr3:23242862-23244273 REVERSE LENGTH=256;>AT2G47610.1 | Symbols: | Ribosomal protein L7Ae/L30e/S12e/Gadd45 family protein | chr2:19529854-19531401 FORWARD LENGTH=257	2	4	4	4	19.1	19.1	19.1	29034	256	256;257	1.6563e-07	305510	4				276	164;1737;2187;2589	True;True;True;True	170;1783;2239;2652	172;1913;2394;2900	196;2173;2713;3291	196;2173;2713;3291
AT2G47650.1;AT3G62830.2;AT3G62830.1;AT2G47650.2	AT2G47650.1;AT3G62830.2;AT3G62830.1;AT2G47650.2	1;1;1;1	1;1;1;1	1;1;1;1	>AT2G47650.1 | Symbols: UXS4 | UDP-xylose synthase 4 | chr2:19538751-19541364 REVERSE LENGTH=443;>AT3G62830.2 | Symbols: UXS2, ATUXS2 | NAD(P)-binding Rossmann-fold superfamily protein | chr3:23232539-23235353 FORWARD LENGTH=445;>AT3G62830.1 | Symbols: UXS	4	1	1	1	3.8	3.8	3.8	49945	443	443;445;445;449	0.014898	287460	1				277	2515	TRUE	2577	2823	3203	3203
AT2G47730.1	AT2G47730.1	4	4	3	>AT2G47730.1 | Symbols: ATGSTF8, ATGSTF5, GST6, GSTF8 | glutathione S-transferase phi 8 | chr2:19558213-19559266 FORWARD LENGTH=263	1	4	4	3	25.5	25.5	22.4	29231	263	263	1.4726e-24	22879000	4				278	1120;1912;2374;2379	True;True;True;True	1143;1962;2433;2439	1215;2103;2676;2682	1387;2378;3035;3042	1387;2378;3035;3042
AT2G47940.2;AT2G47940.1	AT2G47940.2;AT2G47940.1	3;3	3;3	3;3	>AT2G47940.2 | Symbols: DEGP2 | DEGP protease 2 | chr2:19618372-19622164 REVERSE LENGTH=606;>AT2G47940.1 | Symbols: DEGP2 | DEGP protease 2 | chr2:19618372-19622164 REVERSE LENGTH=607	2	3	3	3	7.8	7.8	7.8	66673	606	606;607	0.00068985	1658400	4				279	395;495;1376	True;True;True	406;507;1405	418;528;1510	470;596;597;1717	470;597;1717
AT3G01290.1	AT3G01290.1	1	1	1	>AT3G01290.1 | Symbols: | SPFH/Band 7/PHB domain-containing membrane-associated protein family | chr3:88252-89356 REVERSE LENGTH=285	1	1	1	1	7.4	7.4	7.4	31321	285	285	0.0027423	590890	2				280	2060	TRUE	2111	2262	2570;2571	2570
AT3G01390.2;AT3G01390.1	AT3G01390.2;AT3G01390.1	1;1	1;1	1;1	>AT3G01390.2 | Symbols: VMA10, AVMA10 | vacuolar membrane ATPase 10 | chr3:150265-150922 REVERSE LENGTH=110;>AT3G01390.1 | Symbols: VMA10, AVMA10 | vacuolar membrane ATPase 10 | chr3:150265-150922 REVERSE LENGTH=110	2	1	1	1	20.9	20.9	20.9	12397	110	110;110	0.0014684	1075100	1				281	753	TRUE	768	823	931	931
AT3G01500.1;AT3G01500.3;AT3G01500.2	AT3G01500.1;AT3G01500.3;AT3G01500.2	12;11;11	12;11;11	6;5;5	>AT3G01500.1 | Symbols: CA1, ATBCA1, SABP3, ATSABP3 | carbonic anhydrase 1 | chr3:194853-196716 REVERSE LENGTH=270;>AT3G01500.3 | Symbols: CA1 | carbonic anhydrase 1 | chr3:195173-197873 REVERSE LENGTH=336;>AT3G01500.2 | Symbols: CA1 | carbonic anhydrase 1	3	12	12	6	49.6	49.6	27.8	29504	270	270;336;347	3.6103e-294	163220000	13				282	277;390;408;766;768;1079;1612;1613;2306;2354;2588;2615	True;True;True;True;True;True;True;True;True;True;True;True	285;401;419;781;783;1102;1654;1655;2362;2413;2651;2678	291;413;432;837;839;1173;1775;1776;2596;2654;2899;2926	325;464;485;946;948;1339;2016;2017;2945;3012;3290;3321;3322	325;464;485;946;948;1339;2016;2017;2945;3012;3290;3322	39	117
AT3G02020.1;AT5G14060.2;AT5G14060.1;AT5G13280.1	AT3G02020.1;AT5G14060.2;AT5G14060.1;AT5G13280.1	2;1;1;1	2;1;1;1	2;1;1;1	>AT3G02020.1 | Symbols: AK3 | aspartate kinase 3 | chr3:340739-343410 REVERSE LENGTH=559;>AT5G14060.2 | Symbols: CARAB-AK-LYS | Aspartate kinase family protein | chr5:4536143-4538993 FORWARD LENGTH=544;>AT5G14060.1 | Symbols: CARAB-AK-LYS | Aspartate kinas	4	2	2	2	4.5	4.5	4.5	61215	559	559;544;544;569	0.00044126	268580	2				283	526;1692	True;True	538;1735	562;1858	634;2114	634;2114
AT3G02080.1	AT3G02080.1	5	5	2	>AT3G02080.1 | Symbols: | Ribosomal protein S19e family protein | chr3:364138-365161 REVERSE LENGTH=143	1	5	5	2	43.4	43.4	21.7	15828	143	143	1.875e-48	6536900	6				284	335;437;829;1603;1945	True;True;True;True;True	343;449;845;1645;1995	350;465;904;905;1764;2136	394;523;1018;1019;2004;2418	394;523;1018;2004;2418
AT3G02090.1;AT3G02090.2	AT3G02090.1;AT3G02090.2	1;1	1;1	1;1	>AT3G02090.1 | Symbols: MPPBETA | Insulinase (Peptidase family M16) protein | chr3:365624-368526 FORWARD LENGTH=531;>AT3G02090.2 | Symbols: MPPBETA | Insulinase (Peptidase family M16) protein | chr3:365624-368534 FORWARD LENGTH=535	2	1	1	1	3.6	3.6	3.6	59159	531	531;535	0.012547	658770	1				285	127	TRUE	132	134	153	153
AT3G02230.1	AT3G02230.1	5	5	2	>AT3G02230.1 | Symbols: RGP1, ATRGP1 | reversibly glycosylated polypeptide 1 | chr3:415463-417304 FORWARD LENGTH=357	1	5	5	2	20.4	20.4	7	40629	357	357	2.1019e-25	6245200	5				286	257;392;412;2156;2344	True;True;True;True;True	265;403;423;2208;2402	269;415;436;2360;2643	302;467;489;2677;3000	302;467;489;2677;3000
AT3G02360.2;AT3G02360.1	AT3G02360.2;AT3G02360.1	3;3	2;2	2;2	>AT3G02360.2 | Symbols: | 6-phosphogluconate dehydrogenase family protein | chr3:482498-483958 FORWARD LENGTH=486;>AT3G02360.1 | Symbols: | 6-phosphogluconate dehydrogenase family protein | chr3:482498-483958 FORWARD LENGTH=486	2	3	2	2	8	6	6	53577	486	486;486	6.5443e-13	659560	2				287	64;1370;2135	True;False;True	68;1399;2187	68;1503;2339	78;1710;2655	78;1710;2655
AT3G02420.1	AT3G02420.1	1	1	1	>AT3G02420.1 | Symbols: | unknown protein; FUNCTIONS IN: molecular_function unknown; INVOLVED IN: biological_process unknown; LOCATED IN: membrane; EXPRESSED IN: 25 plant structures; EXPRESSED DURING: 15 growth stages; CONTAINS InterPro DOMAIN/s: Uncharac	1	1	1	1	3.7	3.7	3.7	39611	348	348	0.00081559	273630	1				288	863	TRUE	882	943	1062	1062
AT3G02480.1	AT3G02480.1	2	2	2	>AT3G02480.1 | Symbols: | Late embryogenesis abundant protein (LEA) family protein | chr3:512384-512857 FORWARD LENGTH=68	1	2	2	2	57.4	57.4	57.4	71448	68	68	1.5297e-05	948430	3				289	107;1487	True;True	112;1519	113;1630	128;1850;1851	128;1851
AT5G16070.1;AT3G02530.1	AT5G16070.1;AT3G02530.1	1;1	1;1	1;1	>AT5G16070.1 | Symbols: | TCP-1/cpn60 chaperonin family protein | chr5:5247549-5251050 REVERSE LENGTH=535;>AT3G02530.1 | Symbols: | TCP-1/cpn60 chaperonin family protein | chr3:528806-532457 REVERSE LENGTH=535	2	1	1	1	2.2	2.2	2.2	58927	535	535;535	0.013669	582660	1				290	679	TRUE	693	746	849	849
AT3G02560.2;AT3G02560.1	AT3G02560.2;AT3G02560.1	1;1	1;1	1;1	>AT3G02560.2 | Symbols: | Ribosomal protein S7e family protein | chr3:542341-543168 FORWARD LENGTH=191;>AT3G02560.1 | Symbols: | Ribosomal protein S7e family protein | chr3:542341-543168 FORWARD LENGTH=191	2	1	1	1	7.9	7.9	7.9	22196	191	191;191	0.018436	660640	1				291	1423	TRUE	1453	1562	1772	1772
AT3G02830.1	AT3G02830.1	1	1	1	>AT3G02830.1 | Symbols: ZFN1 | zinc finger protein 1 | chr3:614075-615916 FORWARD LENGTH=397	1	1	1	1	2.8	2.8	2.8	44181	397	397	0.013027	378540	1				292	2026	TRUE	2077	2228	2531	2531
AT3G03250.1;AT5G17310.2;AT5G17310.1	AT3G03250.1;AT5G17310.2	7;5;3	7;5;3	7;5;3	>AT3G03250.1 | Symbols: UGP, UGP1, AtUGP1 | UDP-GLUCOSE PYROPHOSPHORYLASE 1 | chr3:749761-754014 REVERSE LENGTH=469;>AT5G17310.2 | Symbols: UGP2 | UDP-glucose pyrophosphorylase 2 | chr5:5696955-5700845 REVERSE LENGTH=470	3	7	7	7	20.7	20.7	20.7	51738	469	469;470;390	9.8359e-50	3803200	8				293	515;1358;1646;2213;2402;2452;2610	True;True;True;True;True;True;True	527;1387;1688;2268;2462;2513;2673	550;1491;1810;2429;2705;2758;2921	621;1698;2055;2762;3070;3129;3130;3316	621;1698;2055;2762;3070;3130;3316
AT3G03710.1	AT3G03710.1	1	1	1	>AT3G03710.1 | Symbols: RIF10, PNP | polyribonucleotide nucleotidyltransferase, putative | chr3:919542-924906 FORWARD LENGTH=922	1	1	1	1	1.8	1.8	1.8	99565	922	922	0.0019323	0	1				294	94	TRUE	99	99	113	113
AT3G03780.3;AT3G03780.2;AT3G03780.1;AT5G20980.2;AT5G20980.1	AT3G03780.3;AT3G03780.2;AT3G03780.1	14;14;14;2;2	3;3;3;0;0	3;3;3;0;0	>AT3G03780.3 | Symbols: ATMS2, MS2 | methionine synthase 2 | chr3:957602-960740 FORWARD LENGTH=765;>AT3G03780.2 | Symbols: ATMS2, MS2 | methionine synthase 2 | chr3:957602-960740 FORWARD LENGTH=765;>AT3G03780.1 | Symbols: ATMS2, MS2 | methionine synthase 2	5	14	3	3	22.4	7.6	7.6	84583	765	765;765;765;812;812	5.9103e-64	2674100	4				295	208;498;658;778;789;1140;1186;1342;1361;1480;2105;2586;2596;2606	False;True;False;True;False;False;False;False;False;False;False;False;True;False	215;510;672;793;804;1163;1209;1369;1390;1511;2156;2649;2659;2669	217;531;723;849;860;1235;1285;1466;1494;1621;2308;2897;2907;2917	248;600;822;958;969;1409;1410;1464;1671;1701;1840;2623;3288;3300;3301;3312	248;600;822;958;969;1410;1464;1671;1701;1840;2623;3288;3300;3312	40	11
AT3G03960.1	AT3G03960.1	3	3	3	>AT3G03960.1 | Symbols: | TCP-1/cpn60 chaperonin family protein | chr3:1024432-1027604 FORWARD LENGTH=549	1	3	3	3	7.8	7.8	7.8	58939	549	549	0.0024915	583830	3				296	1063;1508;1589	True;True;True	1086;1542;1630	1157;1654;1748	1319;1881;1987	1319;1881;1987
AT3G04840.1	AT3G04840.1	7	7	4	>AT3G04840.1 | Symbols: | Ribosomal protein S3Ae | chr3:1329751-1331418 FORWARD LENGTH=262	1	7	7	4	38.2	38.2	24.8	29.85	262	262	3.7013e-55	7699900	10				297	389;543;1347;1702;1864;2317;2544	True;True;True;True;True;True;True	400;556;1374;1745;1746;1912;2375;2606	412;582;1471;1869;1870;2048;2049;2614;2615;2854	463;655;1676;2126;2127;2319;2320;2968;2969;3240	463;655;1676;2127;2319;2969;3240	41	103
AT3G04920.1	AT3G04920.1	3	3	2	>AT3G04920.1 | Symbols: | Ribosomal protein S24e family protein | chr3:1360989-1362065 FORWARD LENGTH=133	1	3	3	2	30.8	30.8	21.8	15372	133	133	2.616e-33	10598000	7				298	1150;1569;2065	True;True;True	1173;1609;1610;2116	1247;1725;1726;1727;2267	1422;1961;1962;1963;1964;1965;2577	1422;1961;2577	42	48
AT3G05560.3;AT3G05560.2;AT3G05560.1	AT3G05560.3;AT3G05560.2;AT3G05560.1	2;2;2	2;2;2	1;1;1	>AT3G05560.3 | Symbols: | Ribosomal L22e protein family | chr3:1614641-1615204 FORWARD LENGTH=124;>AT3G05560.2 | Symbols: | Ribosomal L22e protein family | chr3:1614641-1615204 FORWARD LENGTH=124;>AT3G05560.1 | Symbols: | Ribosomal L22e protein family |	3	2	2	1	21	21	9.7	14018	124	124;124;124	1.3044e-05	1706000	2				299	56;1981	True;True	59;2031	59;2176	66;2469	66;2469
AT5G27850.1;AT3G05590.1;AT2G47570.2;AT2G47570.1	AT5G27850.1;AT3G05590.1	6;6;1;1	6;6;1;1	6;6;1;1	>AT5G27850.1 | Symbols: | Ribosomal protein L18e/L15 superfamily protein | chr5:9873169-9874297 FORWARD LENGTH=187;>AT3G05590.1 | Symbols: RPL18 | ribosomal protein L18 | chr3:1621511-1622775 FORWARD LENGTH=187	4	6	6	6	31.6	31.6	31.6	20967	187	187;187;135;135	1.0465e-61	14971000	7				300	62;63;176;879;880;2419	True;True;True;True;True;True	66;67;182;898;899;2480	66;67;184;959;960;2724	75;76;77;211;1079;1080;3089	75;77;211;1079;1080;3089
AT3G05930.1	AT3G05930.1	2	2	2	>AT3G05930.1 | Symbols: GLP8 | germin-like protein 8 | chr3:1770377-1771183 FORWARD LENGTH=219	1	2	2	2	10.5	10.5	10.5	23032	219	219	1.6309e-16	1786800	2				301	42;856	True;True	45;875	45;936	52;1054	52;1054
AT5G49460.1;AT3G06650.1	AT5G49460.1;AT3G06650.1	3;3	3;3	3;3	>AT5G49460.1 | Symbols: ACLB-2 | ATP citrate lyase subunit B 2 | chr5:20055048-20058195 FORWARD LENGTH=608;>AT3G06650.1 | Symbols: ACLB-1 | ATP-citrate lyase B-1 | chr3:2079247-2082633 REVERSE LENGTH=608	2	3	3	3	6.9	6.9	6.9	65827	608	608;608	6.074e-20	941550	3				302	905;1474;2493	True;True;True	925;1505;2554	988;1615;2799	1110;1834;3175	1110;1834;3175
AT3G07110.1;AT3G07110.2	AT3G07110.1;AT3G07110.2	6;5	2;1	2;1	>AT3G07110.1 | Symbols: | Ribosomal protein L13 family protein | chr3:2252092-2253332 FORWARD LENGTH=206;>AT3G07110.2 | Symbols: | Ribosomal protein L13 family protein | chr3:2252092-2253332 FORWARD LENGTH=207	2	6	2	2	30.6	15	15	23466	206	206;207	6.1286e-12	1780100	3				303	275;338;1411;1412;1537;1879	False;True;False;True;False;False	283;346;1441;1442;1573;1927	289;353;1547;1548;1549;1687;2064	323;397;1756;1757;1758;1917;1918;2338	323;397;1756;1758;1918;2338	43	67
AT3G07390.1	AT3G07390.1	1	1	1	>AT3G07390.1 | Symbols: AIR12 | auxin-responsive family protein | chr3:2365452-2366273 FORWARD LENGTH=273	1	1	1	1	4	4	4	27926	273	273	0.01606	124370	1				304	1479	TRUE	1510	1620	1839	1839
AT3G07810.1;AT3G07810.2	AT3G07810.1;AT3G07810.2	2;2	2;2	2;2	>AT3G07810.1 | Symbols: | RNA-binding (RRM/RBD/RNP motifs) family protein | chr3:2492875-2495052 FORWARD LENGTH=494;>AT3G07810.2 | Symbols: | RNA-binding (RRM/RBD/RNP motifs) family protein | chr3:2492875-2495102 FORWARD LENGTH=495	2	2	2	2	5.7	5.7	5.7	51871	494	494;495	0.00028863	83339	2				305	2033;2036	True;True	2084;2087	2235;2238	2539;2543	2539;2543
AT3G07850.1	AT3G07850.1	7	1	1	>AT3G07850.1 | Symbols: | Pectin lyase-like superfamily protein | chr3:2505813-2507438 REVERSE LENGTH=444	1	7	1	1	19.4	3.6	3.6	45.6	444	444	2.3132e-56	1483800	2				306	629;749;750;1571;1572;2153;2627	True;False;False;False;False;False;False	643;764;765;1612;1613;2205;2690	694;819;820;1729;1730;1731;2357;2938	788;789;927;928;1967;1968;1969;2674;3337	789;927;928;1967;1968;2674;3337
AT3G08530.1	AT3G08530.1	9	2	2	>AT3G08530.1 | Symbols: | Clathrin, heavy chain | chr3:2587171-2595411 REVERSE LENGTH=1703	1	9	2	2	6.8	1.4	1.4	193.27	1703	1703	7.7178e-92	226560	3				307	2;702;738;739;935;1771;1835;2462;2598	True;False;False;False;False;False;False;True;False	2;716;753;754;956;1818;1883;2523;2661	2;770;808;809;1019;1950;2019;2768;2909	3;875;916;917;1147;1148;2211;2286;3142;3143;3303	3;875;916;917;1148;2211;2286;3143;3303
AT4G11150.1;AT3G08560.1	AT4G11150.1;AT3G08560.1	2;2	2;2	2;2	>AT4G11150.1 | Symbols: TUF, emb2448, TUFF, VHA-E1 | vacuolar ATP synthase subunit E1 | chr4:6800091-6801696 FORWARD LENGTH=230;>AT3G08560.1 | Symbols: VHA-E2 | vacuolar H+-ATPase subunit E isoform 2 | chr3:2600130-2601907 FORWARD LENGTH=235	2	2	2	2	7	7	7	26.06	230	230;235	0.00028111	714510	2				308	1308;1757	True;True	1333;1804	1425;1934	1624;2195	1624;2195
AT3G08580.2;AT3G08580.1;AT4G28390.1	AT3G08580.2;AT3G08580.1;AT4G28390.1	8;8;4	4;4;0	4;4;0	>AT3G08580.2 | Symbols: AAC1 | ADP/ATP carrier 1 | chr3:2605706-2607030 REVERSE LENGTH=381;>AT3G08580.1 | Symbols: AAC1 | ADP/ATP carrier 1 | chr3:2605706-2607030 REVERSE LENGTH=381;>AT4G28390.1 | Symbols: AAC3, ATAAC3 | ADP/ATP carrier 3 | chr4:14041486-1	3	8	4	4	15.7	8.4	8.4	41475	381	381;381;379	4.9417e-21	2950000	4				309	234;235;236;619;1735;1995;2583;2584	True;True;True;False;True;False;False;False	241;242;243;633;1781;2045;2646;2647	244;245;246;684;1911;2193;2894;2895	276;277;278;776;2170;2489;3285;3286	276;277;278;776;2170;2489;3285;3286
AT3G08740.1	AT3G08740.1	1	1	1	>AT3G08740.1 | Symbols: | elongation factor P (EF-P) family protein | chr3:2654788-2656154 REVERSE LENGTH=236	1	1	1	1	6.4	6.4	6.4	26228	236	236	0.090119	571420	1				310	67	TRUE	71	71	81	81
AT3G08940.2	AT3G08940.2	1	1	1	>AT3G08940.2 | Symbols: LHCB4.2 | light harvesting complex photosystem II | chr3:2717717-2718665 FORWARD LENGTH=287	1	1	1	1	4.9	4.9	4.9	31193	287	287	0.016224	252350	1				311	516	TRUE	528	551	622	622
AT3G09200.2;AT3G09200.1;AT3G11250.1;AT2G40010.1	AT3G09200.2;AT3G09200.1;AT3G11250.1;AT2G40010.1	6;6;5;4	6;6;5;4	6;6;5;4	>AT3G09200.2 | Symbols: | Ribosomal protein L10 family protein | chr3:2823364-2825020 REVERSE LENGTH=287;>AT3G09200.1 | Symbols: | Ribosomal protein L10 family protein | chr3:2823364-2825020 REVERSE LENGTH=320;>AT3G11250.1 | Symbols: | Ribosomal protein	4	6	6	6	24.7	24.7	24.7	30618	287	287;320;323;317	8.3434e-74	142870000	6				312	628;773;926;992;1747;2335	True;True;True;True;True;True	642;788;947;1015;1794;2393	693;844;1010;1083;1924;2634	787;953;1137;1227;2184;2989	787;953;1137;1227;2184;2989
AT3G09260.1;AT1G66270.2;AT1G66280.1;AT1G66270.1	AT3G09260.1	6;1;1;1	6;1;1;1	6;1;1;1	>AT3G09260.1 | Symbols: PYK10, PSR3.1, BGLU23, LEB | Glycosyl hydrolase superfamily protein | chr3:2840657-2843730 REVERSE LENGTH=524	4	6	6	6	16.2	16.2	16.2	59.72	524	524;522;524;524	4.1269e-24	4643900	8				313	487;531;1058;1580;1956;2542	True;True;True;True;True;True	499;544;1081;1621;2006;2604	520;568;1152;1739;2148;2852	586;640;1312;1313;1977;1978;2434;3238	586;640;1312;1978;2434;3238
AT3G09440.2;AT3G09440.1	AT3G09440.2;AT3G09440.1	10;10	2;2	2;2	>AT3G09440.2 | Symbols: | Heat shock protein 70 (Hsp 70) family protein | chr3:2903434-2905632 REVERSE LENGTH=649;>AT3G09440.1 | Symbols: | Heat shock protein 70 (Hsp 70) family protein | chr3:2903434-2905632 REVERSE LENGTH=649	2	10	2	2	22.2	4.9	4.9	71147	649	649;649	1.115e-85	236460	2				314	219;300;460;1485;1577;1583;1628;1682;2242;2303	False;False;False;True;False;False;False;True;False;False	226;308;472;1517;1618;1624;1670;1725;2297;2359	229;314;490;1628;1736;1742;1791;1847;2461;2593	260;354;552;1848;1974;1981;2035;2099;2798;2942	260;354;552;1848;1974;1981;2035;2099;2798;2942
AT3G09500.1;AT3G55170.2;AT3G55170.1	AT3G09500.1;AT3G55170.2;AT3G55170.1	4;2;2	4;2;2	3;1;1	>AT3G09500.1 | Symbols: | Ribosomal L29 family protein | chr3:2917047-2917895 FORWARD LENGTH=123;>AT3G55170.2 | Symbols: | Ribosomal L29 family protein | chr3:20453136-20454293 REVERSE LENGTH=123;>AT3G55170.1 | Symbols: | Ribosomal L29 family protein	3	4	4	3	35	35	26	14285	123	123;123;123	8.3327e-94	3295600	4				315	445;1959;1983;2476	True;True;True;True	457;2009;2033;2537	473;2151;2178;2782	532;2437;2471;3157	532;2437;2471;3157
AT3G09630.2;AT3G09630.1	AT3G09630.2;AT3G09630.1	11;11	1;1	1;1	>AT3G09630.2 | Symbols: | Ribosomal protein L4/L1 family | chr3:2953813-2955444 FORWARD LENGTH=405;>AT3G09630.1 | Symbols: | Ribosomal protein L4/L1 family | chr3:2953813-2955444 FORWARD LENGTH=406	2	11	1	1	32.6	4	4	44572	405	405;406	3.3013e-223	739880	1	+			316	65;113;604;668;814;1080;1653;1754;1755;1886;2204	False;False;False;False;False;False;False;False;False;False;True	69;118;618;682;830;1103;1695;1801;1802;1934;2257	69;119;669;734;886;1174;1817;1931;1932;2071;2072;2416	79;135;760;836;996;997;1340;2062;2192;2193;2345;2346;2749	79;135;760;836;997;1340;2062;2192;2193;2346;2749	44	290
AT3G09820.2;AT3G09820.1;AT5G03300.1	AT3G09820.2;AT3G09820.1	4;4;1	4;4;1	4;4;1	>AT3G09820.2 | Symbols: ADK1 | adenosine kinase 1 | chr3:3012645-3014624 FORWARD LENGTH=302;>AT3G09820.1 | Symbols: ADK1, ATADK1 | adenosine kinase 1 | chr3:3012122-3014624 FORWARD LENGTH=344	3	4	4	4	24.2	24.2	24.2	33326	302	302;344;345	6.6425e-45	5412500	4				317	1442;2001;2280;2341	True;True;True;True	1473;2051;2335;2399	1583;2199;2503;2640	1799;2496;2843;2996	1799;2496;2843;2996
AT3G09840.1;AT5G03340.1;AT3G53230.1	AT3G09840.1;AT5G03340.1;AT3G53230.1	2;2;1	2;2;1	2;2;1	>AT3G09840.1 | Symbols: CDC48, ATCDC48, CDC48A | cell division cycle 48 | chr3:3019494-3022832 FORWARD LENGTH=809;>AT5G03340.1 | Symbols: | ATPase, AAA-type, CDC48 protein | chr5:810091-813133 REVERSE LENGTH=810;>AT3G53230.1 | Symbols: | ATPase, AAA-type	3	2	2	2	3.3	3.3	3.3	89392	809	809;810;815	3.4916e-05	3203900	2				318	86;1064	True;True	91;1087	91;1158	104;1320	104;1320
AT5G03850.1;AT3G10090.1	AT5G03850.1;AT3G10090.1	5;5	5;5	5;5	>AT5G03850.1 | Symbols: | Nucleic acid-binding, OB-fold-like protein | chr5:1028542-1028736 REVERSE LENGTH=64;>AT3G10090.1 | Symbols: | Nucleic acid-binding, OB-fold-like protein | chr3:3108960-3109154 REVERSE LENGTH=64	2	5	5	5	48.4	48.4	48.4	73705	64	64;64	4.9324e-20	5500300	7				319	401;402;593;748;2364	True;True;True;True;True	412;413;607;763;2423	425;426;658;818;2665	477;478;479;746;747;926;3024	478;479;747;926;3024
AT3G60245.1;AT3G10950.1	AT3G60245.1;AT3G10950.1	2;2	2;2	2;2	>AT3G60245.1 | Symbols: | Zinc-binding ribosomal protein family protein | chr3:22268803-22269750 FORWARD LENGTH=92;>AT3G10950.1 | Symbols: | Zinc-binding ribosomal protein family protein | chr3:3423893-3424566 FORWARD LENGTH=92	2	2	2	2	26.1	26.1	26.1	10241	92	92;92	0.45327	2197600	4				320	61;2580	True;True	64;65;2643	64;65;2891	72;73;74;3282	74;3282	45	71
AT3G11130.1	AT3G11130.1	9	9	2	>AT3G11130.1 | Symbols: | Clathrin, heavy chain | chr3:3482575-3491667 REVERSE LENGTH=1705	1	9	9	2	7.3	7.3	1.9	193.24	1705	1705	1.3599e-92	4078400	10				321	202;702;738;739;935;1771;1835;2541;2598	True;True;True;True;True;True;True;True;True	209;716;753;754;956;1818;1883;2603;2661	211;770;808;809;1019;1950;2019;2851;2909	241;875;916;917;1147;1148;2211;2286;3237;3303	241;875;916;917;1148;2211;2286;3237;3303
AT3G11400.1;AT5G06000.1;AT3G11400.2	AT3G11400.1;AT5G06000.1;AT3G11400.2	1;1;1	1;1;1	1;1;1	>AT3G11400.1 | Symbols: EIF3G1, ATEIF3G1 | eukaryotic translation initiation factor 3G1 | chr3:3578536-3580366 FORWARD LENGTH=294;>AT5G06000.1 | Symbols: EIF3G2, ATEIF3G2 | eukaryotic translation initiation factor 3G2 | chr5:1808169-1809742 FORWARD LENGTH=	3	1	1	1	5.4	5.4	5.4	32714	294	294;308;321	9.9596e-26	544500	1				322	96	TRUE	101	101	115	115
AT3G11510.1;AT2G36160.1	AT3G11510.1;AT2G36160.1	5;4	5;4	1;0	>AT3G11510.1 | Symbols: | Ribosomal protein S11 family protein | chr3:3623757-3624866 REVERSE LENGTH=150;>AT2G36160.1 | Symbols: | Ribosomal protein S11 family protein | chr2:15169925-15171159 FORWARD LENGTH=150	2	5	5	1	40	40	7.3	16273	150	150;150	2.8982e-75	6877900	7				323	32;918;919;2216;2311	True;True;True;True;True	35;938;939;2271;2369	35;1001;1002;2432;2604	41;42;1125;1126;1127;2765;2955	42;1125;1127;2765;2955
AT3G11630.1;AT5G06290.1	AT3G11630.1;AT5G06290.1	2;1	2;1	2;1	>AT3G11630.1 | Symbols: | Thioredoxin superfamily protein | chr3:3672189-3673937 FORWARD LENGTH=266;>AT5G06290.1 | Symbols: 2-Cys Prx B, 2CPB | 2-cysteine peroxiredoxin B | chr5:1919380-1921211 FORWARD LENGTH=273	2	2	2	2	14.7	14.7	14.7	29092	266	266;273	0.0031134	9678700	2				324	1364;1926	True;True	1393;1976	1497;2117	1704;2395	1704;2395
AT3G11710.1	AT3G11710.1	1	1	1	>AT3G11710.1 | Symbols: ATKRS-1 | lysyl-tRNA synthetase 1 | chr3:3702359-3705613 REVERSE LENGTH=626	1	1	1	1	1.8	1.8	1.8	70887	626	626	0.010224	0	1				325	1147	TRUE	1170	1244	1419	1419
AT3G11830.2;AT3G11830.1	AT3G11830.2;AT3G11830.1	2;2	2;2	2;2	>AT3G11830.2 | Symbols: | TCP-1/cpn60 chaperonin family protein | chr3:3732734-3736156 FORWARD LENGTH=555;>AT3G11830.1 | Symbols: | TCP-1/cpn60 chaperonin family protein | chr3:3732734-3736156 FORWARD LENGTH=557	2	2	2	2	4	4	4	59515	555	555;557	0.00041136	0	2				326	651;1999	True;True	665;2049	716;2197	814;2494	814;2494
AT3G12390.1;AT5G13850.1	AT3G12390.1;AT5G13850.1	3;2	3;2	3;2	>AT3G12390.1 | Symbols: | Nascent polypeptide-associated complex (NAC), alpha subunit family protein | chr3:3942344-3943595 FORWARD LENGTH=203;>AT5G13850.1 | Symbols: NACA3 | nascent polypeptide-associated complex subunit alpha-like protein 3 | chr5:44713	2	3	3	3	12.8	12.8	12.8	21982	203	203;204	3.4548e-05	843020	3				327	1617;1982;2234	True;True;True	1659;2032;2289	1780;2177;2451	2021;2470;2787	2021;2470;2787
AT3G12780.1	AT3G12780.1	12	12	7	>AT3G12780.1 | Symbols: PGK1 | phosphoglycerate kinase 1 | chr3:4061127-4063140 REVERSE LENGTH=481	1	12	12	7	37.6	37.6	22.5	50111	481	481	8.7212e-64	23831000	15				328	12;31;111;184;493;562;1199;1219;1394;2094;2338;2347	True;True;True;True;True;True;True;True;True;True;True;True	12;34;116;191;505;575;1222;1242;1424;2145;2396;2405	12;34;117;193;526;610;1298;1326;1529;2296;2637;2646	16;40;132;133;221;593;594;695;1478;1510;1737;2610;2992;2993;3003	16;40;133;221;594;695;1478;1510;1737;2610;2992;3003
AT3G13060.1;AT3G13060.2	AT3G13060.1;AT3G13060.2	1;1	1;1	1;1	>AT3G13060.1 | Symbols: ECT5 | evolutionarily conserved C-terminal region 5 | chr3:4180625-4183297 FORWARD LENGTH=551;>AT3G13060.2 | Symbols: ECT5 | evolutionarily conserved C-terminal region 5 | chr3:4180625-4183632 FORWARD LENGTH=634	2	1	1	1	2.5	2.5	2.5	60561	551	551;634	0.00016316	240290	1				329	1931	TRUE	1981	2122	2400	2400
AT3G13390.1;AT1G55570.1	AT3G13390.1;AT1G55570.1	8;4	8;4	8;4	>AT3G13390.1 | Symbols: sks11 | SKU5 similar 11 | chr3:4351401-4353289 REVERSE LENGTH=554;>AT1G55570.1 | Symbols: sks12 | SKU5 similar 12 | chr1:20757882-20759771 FORWARD LENGTH=555	2	8	8	8	19.7	19.7	19.7	61947	554	554;555	3.4786e-27	7854300	8				330	349;1203;1451;1887;2010;2189;2563;2609	True;True;True;True;True;True;True;True	357;1226;1482;1935;2060;2241;2626;2672	365;1302;1592;2073;2211;2396;2874;2920	411;1483;1808;2347;2513;2715;3261;3315	411;1483;1808;2347;2513;2715;3261;3315
AT3G13460.1;AT3G13460.2;AT3G13460.4;AT3G13460.3;AT5G61020.2;AT5G61020.1	AT3G13460.1;AT3G13460.2;AT3G13460.4;AT3G13460.3	8;7;7;6;1;1	8;7;7;6;1;1	8;7;7;6;1;1	>AT3G13460.1 | Symbols: ECT2 | evolutionarily conserved C-terminal region 2 | chr3:4385274-4388220 REVERSE LENGTH=667;>AT3G13460.2 | Symbols: ECT2 | evolutionarily conserved C-terminal region 2 | chr3:4385274-4388220 REVERSE LENGTH=664;>AT3G13460.4 | Symbo	6	8	8	8	16.2	16.2	16.2	72474	667	667;664;666;508;493;495	5.6259e-37	4227900	10				331	230;796;831;1188;1468;1892;2129;2633	True;True;True;True;True;True;True;True	237;812;847;1211;1499;1940;2180;2696	240;868;907;1287;1609;2078;2332;2944	271;272;977;1021;1466;1827;2352;2647;3345;3346	272;977;1021;1466;1827;2352;2647;3345
AT3G13580.3;AT3G13580.2;AT3G13580.1	AT3G13580.3;AT3G13580.2;AT3G13580.1	6;6;6	1;1;1	1;1;1	>AT3G13580.3 | Symbols: | Ribosomal protein L30/L7 family protein | chr3:4433809-4435109 FORWARD LENGTH=244;>AT3G13580.2 | Symbols: | Ribosomal protein L30/L7 family protein | chr3:4433809-4435109 FORWARD LENGTH=244;>AT3G13580.1 | Symbols: | Ribosomal p	3	6	1	1	34.4	6.1	6.1	28433	244	244;244;244	1.2737e-54	247950	1				332	387;1020;1309;1611;1871;2127	False;False;False;False;False;True	398;1043;1334;1653;1919;2178	410;1112;1426;1774;2056;2330	461;1265;1625;2015;2328;2329;2645	461;1265;1625;2015;2329;2645
AT3G13920.1;AT3G13920.2;AT3G13920.3;AT3G13920.4;AT1G72730.1	AT3G13920.1;AT3G13920.2;AT3G13920.3;AT3G13920.4;AT1G72730.1	10;10;9;9;5	10;10;9;9;5	4;4;3;4;0	>AT3G13920.1 | Symbols: EIF4A1, RH4, TIF4A1 | eukaryotic translation initiation factor 4A1 | chr3:4592635-4594128 REVERSE LENGTH=412;>AT3G13920.2 | Symbols: EIF4A1, RH4, TIF4A1 | eukaryotic translation initiation factor 4A1 | chr3:4592586-4594128 REVERSE L	5	10	10	4	29.9	29.9	9.5	46704	412	412;415;402;407;414	2.1635e-216	22092000	13				333	74;438;695;710;776;972;1109;1502;1745;2056	True;True;True;True;True;True;True;True;True;True	78;450;709;724;791;995;1132;1534;1535;1792;2107	78;466;762;778;847;1062;1203;1204;1646;1647;1922;2258	90;524;867;884;956;1202;1374;1375;1868;1869;1870;2182;2565	90;524;867;884;956;1202;1374;1869;2182;2565	15	184
AT3G13930.1;AT1G54220.2;AT1G54220.1	AT3G13930.1;AT1G54220.2;AT1G54220.1	2;1;1	2;1;1	2;1;1	>AT3G13930.1 | Symbols: | Dihydrolipoamide acetyltransferase, long form protein | chr3:4596240-4600143 FORWARD LENGTH=539;>AT1G54220.2 | Symbols: | Dihydrolipoamide acetyltransferase, long form protein | chr1:20246460-20250208 REVERSE LENGTH=539;>AT1G542	3	2	2	2	8	8	8	58467	539	539;539;539	1.0758e-49	1100200	2				334	109;2431	True;True	114;2492	115;2737	130;3104	130;3104
AT3G14040.1	AT3G14040.1	8	8	2	>AT3G14040.1 | Symbols: | Pectin lyase-like superfamily protein | chr3:4648607-4650226 REVERSE LENGTH=445	1	8	8	2	24	24	8.3	45697	445	445	9.1512e-41	25478000	10				335	749;750;1571;1572;2153;2237;2475;2627	True;True;True;True;True;True;True;True	764;765;1612;1613;2205;2292;2536;2690	819;820;1729;1730;1731;2357;2455;2456;2781;2938	927;928;1967;1968;1969;2674;2792;2793;3156;3337	927;928;1967;1968;2674;2792;3156;3337
AT3G14100.1;AT1G54080.1;AT1G54080.2;AT1G17370.2;AT1G17370.1	AT3G14100.1;AT1G54080.1;AT1G54080.2	4;2;2;1;1	4;2;2;1;1	4;2;2;1;1	>AT3G14100.1 | Symbols: | RNA-binding (RRM/RBD/RNP motifs) family protein | chr3:4673027-4675950 FORWARD LENGTH=427;>AT1G54080.1 | Symbols: UBP1A | oligouridylate-binding protein 1A | chr1:20183923-20186824 REVERSE LENGTH=426;>AT1G54080.2 | Symbols: UBP1A	5	4	4	4	17.8	17.8	17.8	47088	427	427;426;430;416;419	1.3542e-09	3558300	6				336	642;1680;2103;2623	True;True;True;True	656;1723;2154;2686	707;1845;2306;2934	803;2097;2620;2621;3331;3332	803;2097;2620;3332
AT3G14210.1	AT3G14210.1	4	4	4	>AT3G14210.1 | Symbols: ESM1 | epithiospecifier modifier 1 | chr3:4729886-4731562 FORWARD LENGTH=392	1	4	4	4	14.3	14.3	14.3	44.06	392	392	6.4117e-11	5724800	6				337	181;342;444;916	True;True;True;True	188;350;456;936	190;357;472;999	218;402;403;530;531;1123	218;402;531;1123
AT3G14415.3;AT3G14415.1;AT3G14415.2	AT3G14415.3;AT3G14415.1;AT3G14415.2	4;4;4	1;1;1	1;1;1	>AT3G14415.3 | Symbols: | Aldolase-type TIM barrel family protein | chr3:4818667-4820748 FORWARD LENGTH=367;>AT3G14415.1 | Symbols: | Aldolase-type TIM barrel family protein | chr3:4818667-4820748 FORWARD LENGTH=367;>AT3G14415.2 | Symbols: | Aldolase-ty	3	4	1	1	14.7	4.9	4.9	40306	367	367;367;373	7.2384e-20	4896600	1				338	85;518;870;967	False;False;False;True	90;530;889;990	90;553;950;1057	103;624;625;1069;1196	103;624;1069;1196
AT3G14420.4;AT3G14420.5;AT3G14420.6;AT3G14420.2;AT3G14420.1;AT4G18360.2;AT3G14420.3;AT4G18360.1	AT3G14420.4;AT3G14420.5;AT3G14420.6;AT3G14420.2;AT3G14420.1;AT4G18360.2;AT3G14420.3;AT4G18360.1	4;4;4;4;4;3;3;3	4;4;4;4;4;3;3;3	1;1;1;1;1;1;1;1	>AT3G14420.4 | Symbols: | Aldolase-type TIM barrel family protein | chr3:4821861-4823899 FORWARD LENGTH=348;>AT3G14420.5 | Symbols: | Aldolase-type TIM barrel family protein | chr3:4821829-4823899 FORWARD LENGTH=360;>AT3G14420.6 | Symbols: | Aldolase-ty	8	4	4	1	13.5	13.5	3.2	38166	348	348;360;366;367;367;314;367;368	7.4807e-14	2567000	5				339	85;518;870;1007	True;True;True;True	90;530;889;1030	90;553;950;1099	103;624;625;1069;1249	103;624;1069;1249
AT3G14600.1;AT1G29965.1;AT1G29970.2	AT3G14600.1;AT1G29965.1;AT1G29970.2	4;3;3	1;0;0	1;0;0	>AT3G14600.1 | Symbols: | Ribosomal protein L18ae/LX family protein | chr3:4910773-4911933 FORWARD LENGTH=178;>AT1G29965.1 | Symbols: | Ribosomal protein L18ae/LX family protein | chr1:10498458-10499373 REVERSE LENGTH=178;>AT1G29970.2 | Symbols: RPL18AA	3	4	1	1	16.3	4.5	4.5	21309	178	178;178;312	1.3017e-13	276840	2				340	574;1977;2160;2457	False;True;False;False	587;2027;2212;2518	623;2172;2364;2763	708;709;2464;2465;2681;3137	709;2464;2681;3137
AT3G15190.1	AT3G15190.1	2	2	2	>AT3G15190.1 | Symbols: | chloroplast 30S ribosomal protein S20, putative | chr3:5116216-5117412 FORWARD LENGTH=202	1	2	2	2	9.9	9.9	9.9	21826	202	202	0.99972	743830	2				341	1293;2381	True;True	1318;2441	1410;2684	1608;3044	1608;3044
AT3G16950.1;AT3G16950.2	AT3G16950.1;AT3G16950.2	4;4	1;1	1;1	>AT3G16950.1 | Symbols: LPD1, ptlpd1 | lipoamide dehydrogenase 1 | chr3:5786761-5790383 REVERSE LENGTH=570;>AT3G16950.2 | Symbols: LPD1, ptlpd1 | lipoamide dehydrogenase 1 | chr3:5786508-5790383 REVERSE LENGTH=623	2	4	1	1	12.3	3.2	3.2	60756	570	570;623	7.8497e-11	0	1				342	173;312;322;1922	True;False;False;False	179;320;330;1972	181;326;336;2113	206;366;378;2389;2390;2391	206;366;378;2391
AT3G17390.1	AT3G17390.1	9	9	2	>AT3G17390.1 | Symbols: MTO3, SAMS3, MAT4 | S-adenosylmethionine synthetase family protein | chr3:5952484-5953665 REVERSE LENGTH=393	1	9	9	2	25.7	25.7	7.1	42795	393	393	2.2777e-21	5612200	10				343	171;602;603;936;937;1934;2169;2212;2224	True;True;True;True;True;True;True;True;True	177;616;617;957;958;1984;2221;2267;2279	179;667;668;1020;1021;2125;2376;2428;2440	204;757;758;759;1149;1150;2403;2693;2761;2775	204;757;759;1149;1150;2403;2693;2761;2775
AT3G18080.1;AT3G18070.2;AT3G18070.1	AT3G18080.1;AT3G18070.2;AT3G18070.1	2;1;1	2;1;1	2;1;1	>AT3G18080.1 | Symbols: BGLU44 | B-S glucosidase 44 | chr3:6191586-6194124 FORWARD LENGTH=512;>AT3G18070.2 | Symbols: BGLU43 | beta glucosidase 43 | chr3:6187294-6189947 FORWARD LENGTH=424;>AT3G18070.1 | Symbols: BGLU43 | beta glucosidase 43 | chr3:6187294	3	2	2	2	4.9	4.9	4.9	58983	512	512;424;501	0.00016196	285750	2				344	2491;2599	True;True	2552;2662	2797;2910	3173;3304	3173;3304
AT3G18740.1;AT1G77940.1;AT1G36240.1	AT3G18740.1;AT1G77940.1;AT1G36240.1	2;1;1	2;1;1	2;1;1	>AT3G18740.1 | Symbols: | Ribosomal protein L7Ae/L30e/S12e/Gadd45 family protein | chr3:6453437-6453870 FORWARD LENGTH=112;>AT1G77940.1 | Symbols: | Ribosomal protein L7Ae/L30e/S12e/Gadd45 family protein | chr1:29304116-29305288 REVERSE LENGTH=112;>AT1G3	3	2	2	2	23.2	23.2	23.2	12279	112	112;112;112	0.008338	747180	2				345	1862;2621	True;True	1910;2684	2046;2932	2317;3329	2317;3329
AT3G19320.1	AT3G19320.1	1	1	1	>AT3G19320.1 | Symbols: | Leucine-rich repeat (LRR) family protein | chr3:6696395-6698073 REVERSE LENGTH=493	1	1	1	1	1.2	1.2	1.2	54971	493	493	0.014521	1052100	1				346	2526	TRUE	2588	2834	3214	3214
AT3G19760.1	AT3G19760.1	2	2	2	>AT3G19760.1 | Symbols: EIF4A-III | eukaryotic initiation factor 4A-III | chr3:6863790-6866242 FORWARD LENGTH=408	1	2	2	2	5.4	5.4	5.4	45844	408	408	0.030082	897420	2				347	256;1329	True;True	264;1354	268;1447	301;1649	301;1649
AT3G19820.3;AT3G19820.2;AT3G19820.1	AT3G19820.3;AT3G19820.2;AT3G19820.1	4;4;4	4;4;4	4;4;4	>AT3G19820.3 | Symbols: DWF1 | cell elongation protein / DWARF1 / DIMINUTO (DIM) | chr3:6879835-6881616 REVERSE LENGTH=561;>AT3G19820.2 | Symbols: DWF1, DIM, EVE1, DIM1, CBB1 | cell elongation protein / DWARF1 / DIMINUTO (DIM) | chr3:6879835-6881616 REVERS	3	4	4	4	9.3	9.3	9.3	65393	561	561;561;561	1.6016e-10	2502300	6				348	816;2309;2325;2540	True;True;True;True	832;2365;2383;2602	888;2599;2624;2850	999;2948;2949;2978;3235;3236	999;2949;2978;3236
AT3G19930.1	AT3G19930.1	1	1	1	>AT3G19930.1 | Symbols: STP4, ATSTP4 | sugar transporter 4 | chr3:6935048-6936841 FORWARD LENGTH=514	1	1	1	1	2.7	2.7	2.7	57095	514	514	0.00074555	172090	1				349	809	TRUE	825	881	991	991
AT3G20820.1	AT3G20820.1	4	4	4	>AT3G20820.1 | Symbols: | Leucine-rich repeat (LRR) family protein | chr3:7280930-7282027 FORWARD LENGTH=365	1	4	4	4	14.5	14.5	14.5	39862	365	365	2.3926e-23	3318000	4				350	1000;1391;1669;2108	True;True;True;True	1023;1421;1712;2159	1092;1526;1834;2311	1240;1734;2083;2626	1240;1734;2083;2626
AT3G21140.1	AT3G21140.1	4	4	4	>AT3G21140.1 | Symbols: | Pyridoxamine 5-phosphate oxidase family protein | chr3:7409696-7412086 REVERSE LENGTH=387	1	4	4	4	18.3	18.3	18.3	42851	387	387	4.546e-23	3310600	5				351	413;1204;1506;2218	True;True;True;True	424;1227;1539;2273	437;1303;1651;2434	490;1484;1876;2767;2768	490;1484;1876;2768
AT3G22060.1	AT3G22060.1	6	6	6	>AT3G22060.1 | Symbols: | Receptor-like protein kinase-related family protein | chr3:7771065-7772137 FORWARD LENGTH=252	1	6	6	6	24.2	24.2	24.2	27863	252	252	4.4933e-13	4760300	7				352	288;886;1252;1467;1898;2021	True;True;True;True;True;True	296;905;1276;1498;1946;2071	302;966;1367;1608;2085;2222	340;1086;1560;1826;2359;2360;2525	340;1086;1560;1826;2359;2525
AT4G15160.2;AT4G15160.1;AT3G22120.1	AT4G15160.2;AT4G15160.1;AT3G22120.1	1;1;1	1;1;1	1;1;1	>AT4G15160.2 | Symbols: | Bifunctional inhibitor/lipid-transfer protein/seed storage 2S albumin superfamily protein | chr4:8646192-8647019 FORWARD LENGTH=193;>AT4G15160.1 | Symbols: | Bifunctional inhibitor/lipid-transfer protein/seed storage 2S albumin	3	1	1	1	9.3	9.3	9.3	20181	193	193;275;334	1.7044e-36	12296000	1				353	1263	TRUE	1287	1379	1574	1574
AT3G22200.1;AT3G22200.2	AT3G22200.1;AT3G22200.2	2;2	2;2	2;2	>AT3G22200.1 | Symbols: POP2, GABA-T, HER1 | Pyridoxal phosphate (PLP)-dependent transferases superfamily protein | chr3:7835286-7838863 FORWARD LENGTH=504;>AT3G22200.2 | Symbols: POP2 | Pyridoxal phosphate (PLP)-dependent transferases superfamily protein	2	2	2	2	6.9	6.9	6.9	55187	504	504;513	4.4629e-05	1666900	2				354	536;1457	True;True	549;1488	573;1598	646;1814	646;1814
AT4G14760.1;AT3G22790.1	AT4G14760.1;AT3G22790.1	1;1	1;1	1;1	>AT4G14760.1 | Symbols: | kinase interacting (KIP1-like) family protein | chr4:8475718-8481094 FORWARD LENGTH=1710;>AT3G22790.1 | Symbols: | Kinase interacting (KIP1-like) family protein | chr3:8052446-8057888 REVERSE LENGTH=1728	2	1	1	1	0.4	0.4	0.4	196.98	1710	1710;1728	0.0002712	143360	1				355	1284	TRUE	1308	1400	1598	1598
AT3G22890.1	AT3G22890.1	16	16	10	>AT3G22890.1 | Symbols: APS1 | ATP sulfurylase 1 | chr3:8112837-8114734 FORWARD LENGTH=463	1	16	16	10	56.4	56.4	39.1	51458	463	463	4.0483e-93	46213000	23				356	343;462;581;988;1231;1326;1444;1478;1574;1666;1675;1676;2272;2383;2405;2407	True;True;True;True;True;True;True;True;True;True;True;True;True;True;True;True	351;474;594;1011;1254;1351;1475;1509;1615;1708;1709;1718;1719;2327;2443;2465;2467	358;492;493;630;1079;1338;1444;1585;1619;1733;1830;1831;1840;1841;2492;2493;2686;2708;2710	404;554;555;716;1221;1222;1526;1645;1801;1838;1971;2079;2080;2090;2091;2092;2832;2833;3046;3047;3048;3073;3075	404;555;716;1221;1526;1645;1801;1838;1971;2079;2090;2092;2832;3047;3073;3075	46	434
AT3G23810.1	AT3G23810.1	7	1	1	>AT3G23810.1 | Symbols: SAHH2, ATSAHH2 | S-adenosyl-l-homocysteine (SAH) hydrolase 2 | chr3:8588013-8589671 REVERSE LENGTH=485	1	7	1	1	21.4	4.1	4.1	53159	485	485	4.0585e-25	193630	1				357	350;353;632;1044;1447;1665;2286	True;False;False;False;False;False;False	358;361;646;1067;1478;1707;2341	366;369;697;1138;1588;1829;2573	412;416;793;1295;1804;2077;2078;2920	412;416;793;1295;1804;2078;2920
AT3G24830.1	AT3G24830.1	7	7	3	>AT3G24830.1 | Symbols: | Ribosomal protein L13 family protein | chr3:9064613-9065871 FORWARD LENGTH=206	1	7	7	3	40.8	40.8	18.4	23459	206	206	3.2404e-17	5942200	10				358	275;448;1281;1313;1411;1537;1879	True;True;True;True;True;True;True	283;460;1305;1338;1441;1573;1927	289;476;1397;1430;1431;1547;1687;2064	323;535;536;1594;1629;1630;1756;1917;1918;2338	323;536;1594;1630;1756;1918;2338	43	67
AT3G25230.1;AT3G25230.2	AT3G25230.1;AT3G25230.2	1;1	1;1	1;1	>AT3G25230.1 | Symbols: ROF1, ATFKBP62, FKBP62 | rotamase FKBP 1 | chr3:9188257-9191137 FORWARD LENGTH=551;>AT3G25230.2 | Symbols: ROF1, ATFKBP62, FKBP62 | rotamase FKBP 1 | chr3:9188257-9191175 FORWARD LENGTH=562	2	1	1	1	2.5	2.5	2.5	61452	551	551;562	0.00018052	232960	1				359	2393	TRUE	2453	2696	3059	3059
AT3G25520.1;AT5G39740.2;AT5G39740.1;AT3G25520.2	AT3G25520.1;AT5G39740.2;AT5G39740.1;AT3G25520.2	9;8;8;7	9;8;8;7	9;8;8;7	>AT3G25520.1 | Symbols: ATL5, PGY3, OLI5, RPL5A | ribosomal protein L5 | chr3:9269573-9271327 REVERSE LENGTH=301;>AT5G39740.2 | Symbols: RPL5B | ribosomal protein L5 B | chr5:15903484-15905185 FORWARD LENGTH=301;>AT5G39740.1 | Symbols: OLI7, RPL5B | riboso	4	9	9	9	41.5	41.5	41.5	34358	301	301;301;301;190	3.1125e-90	80222000	10				360	136;496;594;622;1111;1297;1327;1715;2245	True;True;True;True;True;True;True;True;True	141;508;608;636;1134;1322;1352;1761;2300	143;529;659;687;1206;1414;1445;1890;2464	162;598;748;779;1377;1612;1646;1647;2149;2801	162;598;748;779;1377;1612;1647;2149;2801
AT3G25860.1	AT3G25860.1	5	4	4	>AT3G25860.1 | Symbols: LTA2, PLE2 | 2-oxoacid dehydrogenases acyltransferase family protein | chr3:9460632-9462585 FORWARD LENGTH=480	1	5	4	4	14.8	11.7	11.7	50.08	480	480	1.9858e-24	6244800	7				361	426;1043;1661;1697;2339	False;True;True;True;True	438;1066;1703;1740;2397	453;1137;1825;1863;1864;2638	508;509;1293;1294;2072;2119;2120;2121;2994	509;1293;2072;2121;2994
AT3G25920.1	AT3G25920.1	2	2	2	>AT3G25920.1 | Symbols: RPL15 | ribosomal protein L15 | chr3:9491268-9492558 REVERSE LENGTH=277	1	2	2	2	9.4	9.4	9.4	29707	277	277	0.31197	621220	2				362	634;688	True;True	648;702	699;755	795;859	795;859
AT3G26450.1	AT3G26450.1	2	1	1	>AT3G26450.1 | Symbols: | Polyketide cyclase/dehydrase and lipid transport superfamily protein | chr3:9681593-9683299 REVERSE LENGTH=152	1	2	1	1	17.1	11.8	11.8	17791	152	152	1.3048e-33	0	1				363	228;1046	True;False	235;1069	238;1140	269;1297	269;1297
AT3G26650.1	AT3G26650.1	11	7	2	>AT3G26650.1 | Symbols: GAPA, GAPA-1 | glyceraldehyde 3-phosphate dehydrogenase A subunit | chr3:9795226-9796848 FORWARD LENGTH=396	1	11	7	2	35.9	24.5	10.4	42489	396	396	1.4307e-145	23009000	8				364	1;356;701;770;1318;2144;2343;2440;2441;2498;2571	False;True;False;False;False;True;True;True;True;True;True	1;364;715;785;1343;2196;2401;2501;2502;2559;2634	1;372;769;841;1436;2348;2642;2746;2747;2804;2882	1;2;420;874;950;1636;2665;2998;2999;3113;3114;3180;3271	2;420;874;950;1636;2665;2998;3113;3114;3180;3271	8	236
AT3G27240.1	AT3G27240.1	1	1	1	>AT3G27240.1 | Symbols: | Cytochrome C1 family | chr3:10056144-10058370 REVERSE LENGTH=307	1	1	1	1	5.2	5.2	5.2	33.65	307	307	0.12398	0	1				365	1393	TRUE	1423	1528	1736	1736
AT3G27850.1;AT3G27830.1	AT3G27850.1;AT3G27830.1	2;2	2;2	2;2	>AT3G27850.1 | Symbols: RPL12-C | ribosomal protein L12-C | chr3:10324905-10325468 FORWARD LENGTH=187;>AT3G27830.1 | Symbols: RPL12-A, RPL12 | ribosomal protein L12-A | chr3:10318576-10319151 FORWARD LENGTH=191	2	2	2	2	13.4	13.4	13.4	19682	187	187;191	0.0001826	646840	3				366	147;921	True;True	152;941	154;1004	173;1129;1130	173;1130
AT3G28715.1;AT3G28710.1	AT3G28715.1;AT3G28710.1	1;1	1;1	1;1	>AT3G28715.1 | Symbols: | ATPase, V0/A0 complex, subunit C/D | chr3:10778025-10780350 FORWARD LENGTH=351;>AT3G28710.1 | Symbols: | ATPase, V0/A0 complex, subunit C/D | chr3:10773144-10775594 REVERSE LENGTH=351	2	1	1	1	5.7	5.7	5.7	40787	351	351;351	3.9035e-11	8723000	1				367	1274	TRUE	1298	1390	1586	1586
AT3G28790.1	AT3G28790.1	5	5	5	>AT3G28790.1 | Symbols: | Protein of unknown function (DUF1216) | chr3:10813577-10815588 REVERSE LENGTH=608	1	5	5	5	10.7	10.7	10.7	62766	608	608	4.6974e-113	686000	5				368	399;466;1187;1953;1954	True;True;True;True;True	410;478;1210;2003;2004	423;497;1286;2145;2146	475;559;1465;2431;2432	475;559;1465;2431;2432
AT3G28830.1	AT3G28830.1	6	6	6	>AT3G28830.1 | Symbols: | Protein of unknown function (DUF1216) | chr3:10831233-10833020 FORWARD LENGTH=539	1	6	6	6	15.8	15.8	15.8	55501	539	539	5.8199e-94	19110000	7				369	38;157;730;1807;2069;2112	True;True;True;True;True;True	41;163;745;1854;2120;2163	41;165;800;1990;2271;2315	48;185;907;908;2254;2581;2630	48;185;908;2254;2581;2630
AT3G28840.1	AT3G28840.1	2	2	2	>AT3G28840.1 | Symbols: | Protein of unknown function (DUF1216) | chr3:10838469-10839734 FORWARD LENGTH=391	1	2	2	2	7.4	7.4	7.4	36875	391	391	0.028974	1187500	2				370	183;2529	True;True	190;2591	192;2837	220;3217	220;3217
AT3G28980.1;AT3G28820.1	AT3G28980.1;AT3G28820.1	4;2	4;2	4;2	>AT3G28980.1 | Symbols: | Protein of unknown function (DUF1216) | chr3:10993403-10994925 REVERSE LENGTH=445;>AT3G28820.1 | Symbols: | Protein of unknown function (DUF1216) | chr3:10827714-10829396 FORWARD LENGTH=434	2	4	4	4	9.2	9.2	9.2	48835	445	445;434	7.5247e-24	1013800	7				371	407;1017;1145;1660	True;True;True;True	418;1040;1168;1702	431;1109;1241;1242;1824	484;1261;1262;1416;1417;2070;2071	484;1262;1416;2070
AT3G42050.1	AT3G42050.1	2	2	2	>AT3G42050.1 | Symbols: | vacuolar ATP synthase subunit H family protein | chr3:14228846-14232228 REVERSE LENGTH=441	1	2	2	2	4.8	4.8	4.8	50284	441	441	3.8362e-06	775200	2				372	1488;2504	True;True	1520;2565	1631;2810	1852;3188	1852;3188
AT4G33865.1;AT3G44010.1;AT3G43980.1	AT4G33865.1;AT3G44010.1;AT3G43980.1	2;2;2	2;2;2	2;2;2	>AT4G33865.1 | Symbols: | Ribosomal protein S14p/S29e family protein | chr4:16233395-16234114 REVERSE LENGTH=56;>AT3G44010.1 | Symbols: | Ribosomal protein S14p/S29e family protein | chr3:15800175-15801132 REVERSE LENGTH=56;>AT3G43980.1 | Symbols: | Rib	3	2	2	2	39.3	39.3	39.3	64294	56	56;56;56	3.7638e-13	2862200	2				373	671;2288	True;True	685;2343	737;2575	839;2922	839;2922
AT3G44110.2;AT3G44110.1	AT3G44110.2;AT3G44110.1	1;1	1;1	1;1	>AT3G44110.2 | Symbols: ATJ3, ATJ | DNAJ homologue 3 | chr3:15869179-15871059 REVERSE LENGTH=343;>AT3G44110.1 | Symbols: ATJ3, ATJ | DNAJ homologue 3 | chr3:15869115-15871059 REVERSE LENGTH=420	2	1	1	1	3.8	3.8	3.8	37674	343	343;420	0.040688	165540	1				374	2032	TRUE	2083	2234	2538	2538
AT3G44310.3;AT3G44310.1	AT3G44310.3;AT3G44310.1	1;1	1;1	1;1	>AT3G44310.3 | Symbols: NIT1, ATNIT1, NITI | nitrilase 1 | chr3:15986901-15988841 FORWARD LENGTH=346;>AT3G44310.1 | Symbols: NIT1, ATNIT1, NITI | nitrilase 1 | chr3:15986901-15988841 FORWARD LENGTH=346	2	1	1	1	5.2	5.2	5.2	38152	346	346;346	0.018902	325920	1				375	529	TRUE	542	566	638	638
AT3G44320.1	AT3G44320.1	1	1	1	>AT3G44320.1 | Symbols: NIT3, AtNIT3 | nitrilase 3 | chr3:15993419-15995493 FORWARD LENGTH=346	1	1	1	1	6.4	6.4	6.4	38022	346	346	0.0015798	267310	2				376	2482	TRUE	2543	2788	3163;3164	3164
AT3G44890.1	AT3G44890.1	1	1	1	>AT3G44890.1 | Symbols: RPL9 | ribosomal protein L9 | chr3:16386505-16387963 FORWARD LENGTH=197	1	1	1	1	9.6	9.6	9.6	22134	197	197	0.0078163	0	1				377	2360	TRUE	2419	2661	3020	3020
AT5G62300.2;AT5G62300.1;AT3G45030.1;AT3G47370.3;AT3G47370.2;AT3G47370.1	AT5G62300.2;AT5G62300.1;AT3G45030.1;AT3G47370.3;AT3G47370.2;AT3G47370.1	5;5;5;3;3;3	5;5;5;3;3;3	5;5;5;3;3;3	>AT5G62300.2 | Symbols: | Ribosomal protein S10p/S20e family protein | chr5:25021388-25022235 REVERSE LENGTH=124;>AT5G62300.1 | Symbols: | Ribosomal protein S10p/S20e family protein | chr5:25021388-25022235 REVERSE LENGTH=124;>AT3G45030.1 | Symbols: | R	6	5	5	5	47.6	47.6	47.6	13878	124	124;124;124;122;122;122	4.632e-48	16719000	6				378	72;220;1082;2290;2345	True;True;True;True;True	76;227;1105;2345;2403	76;230;1176;2577;2644	87;88;261;1342;2924;3001	87;261;1342;2924;3001
AT3G45140.1	AT3G45140.1	4	4	4	>AT3G45140.1 | Symbols: LOX2, ATLOX2 | lipoxygenase 2 | chr3:16525437-16529233 FORWARD LENGTH=896	1	4	4	4	5.1	5.1	5.1	102.04	896	896	0.00049937	1993100	4				379	98;297;450;592	True;True;True;True	103;305;462;606	103;311;478;657	117;351;538;745	117;351;538;745
AT3G46440.2;AT3G46440.1;AT5G59290.1;AT5G59290.2;AT2G28760.3;AT2G28760.2;AT2G28760.1	AT3G46440.2;AT3G46440.1;AT5G59290.1;AT5G59290.2;AT2G28760.3;AT2G28760.2;AT2G28760.1	2;2;2;2;1;1;1	2;2;2;2;1;1;1	2;2;2;2;1;1;1	>AT3G46440.2 | Symbols: UXS5 | UDP-XYL synthase 5 | chr3:17089268-17091611 REVERSE LENGTH=341;>AT3G46440.1 | Symbols: UXS5 | UDP-XYL synthase 5 | chr3:17089268-17091611 REVERSE LENGTH=341;>AT5G59290.1 | Symbols: UXS3, ATUXS3 | UDP-glucuronic acid decarboxy	7	2	2	2	12.6	12.6	12.6	38389	341	341;341;342;357;343;343;343	3.0545e-19	1883400	3				380	969;2268	True;True	992;2323	1059;2488	1198;1199;2828	1199;2828
AT5G59370.2;AT5G59370.1;AT3G46520.1	AT5G59370.2;AT5G59370.1;AT3G46520.1	10;10;10	2;2;2	1;1;1	>AT5G59370.2 | Symbols: ACT4 | actin 4 | chr5:23950109-23951586 FORWARD LENGTH=377;>AT5G59370.1 | Symbols: ACT4 | actin 4 | chr5:23950109-23951586 FORWARD LENGTH=377;>AT3G46520.1 | Symbols: ACT12 | actin-12 | chr3:17128567-17129981 FORWARD LENGTH=377	3	10	2	1	39.5	11.9	4.2	41778	377	377;377;377	8.4996e-89	56438000	2				381	60;248;307;1068;1546;1556;1924;2235;2624;2625	False;False;False;False;False;True;True;False;False;False	63;255;315;1091;1583;1595;1974;2290;2687;2688	63;258;321;1162;1698;1711;2115;2452;2453;2935;2936	71;291;361;1325;1326;1930;1945;2393;2788;2789;2790;3333;3334;3335	71;291;361;1326;1930;1945;2393;2788;3333;3334
AT3G47520.1	AT3G47520.1	4	4	3	>AT3G47520.1 | Symbols: MDH | malate dehydrogenase | chr3:17513657-17514868 FORWARD LENGTH=403	1	4	4	3	14.1	14.1	11.2	42405	403	403	7.7818e-71	3130700	4				382	54;1014;1138;1549	True;True;True;True	57;1037;1161;1586	57;1106;1233;1701	64;1258;1407;1933	64;1258;1407;1933
AT3G48420.1	AT3G48420.1	1	1	1	>AT3G48420.1 | Symbols: | Haloacid dehalogenase-like hydrolase (HAD) superfamily protein | chr3:17929743-17931551 FORWARD LENGTH=319	1	1	1	1	3.4	3.4	3.4	34245	319	319	0.0015764	0	1				383	956	TRUE	979	1046	1180	1180
AT3G48710.1	AT3G48710.1	1	1	1	>AT3G48710.1 | Symbols: | DEK domain-containing chromatin associated protein | chr3:18041024-18043995 FORWARD LENGTH=462	1	1	1	1	2.8	2.8	2.8	52067	462	462	0.015398	0	1				384	324	TRUE	332	338	380	380
AT3G48850.1;AT5G14040.1	AT3G48850.1;AT5G14040.1	1;1	1;1	1;1	>AT3G48850.1 | Symbols: PHT3;2 | phosphate transporter 3;2 | chr3:18114759-18116420 REVERSE LENGTH=363;>AT5G14040.1 | Symbols: PHT3;1 | phosphate transporter 3;1 | chr5:4531059-4532965 REVERSE LENGTH=375	2	1	1	1	2.5	2.5	2.5	39024	363	363;375	0.010262	574960	1				385	2455	TRUE	2516	2761	3135	3135
AT3G48930.1;AT4G30800.1	AT3G48930.1;AT4G30800.1	7;4	7;4	4;2	>AT3G48930.1 | Symbols: EMB1080 | Nucleic acid-binding, OB-fold-like protein | chr3:18141017-18142189 REVERSE LENGTH=160;>AT4G30800.1 | Symbols: | Nucleic acid-binding, OB-fold-like protein | chr4:15001216-15002392 FORWARD LENGTH=159	2	7	7	4	40.6	40.6	20	17957	160	160;159	3.5575e-153	7014300	7				386	285;372;385;846;961;1827;2352	True;True;True;True;True;True;True	293;382;396;862;984;1875;2410	299;391;408;922;1051;2011;2651	335;441;459;1037;1186;2276;3009	335;441;459;1037;1186;2276;3009
AT3G48990.1	AT3G48990.1	3	3	3	>AT3G48990.1 | Symbols: | AMP-dependent synthetase and ligase family protein | chr3:18159031-18161294 REVERSE LENGTH=514	1	3	3	3	8.2	8.2	8.2	55544	514	514	2.933e-05	2130200	3				387	1053;1899;2620	True;True;True	1076;1947;2683	1147;2086;2931	1305;2361;3328	1305;2361;3328
AT3G49010.3;AT3G49010.2;AT3G49010.1;AT3G49010.4;AT3G49010.5;AT3G48960.1	AT3G49010.3;AT3G49010.2;AT3G49010.1;AT3G49010.4;AT3G49010.5	10;10;10;9;5;1	10;10;10;9;5;1	7;7;7;6;2;1	>AT3G49010.3 | Symbols: ATBBC1, BBC1, RSU2 | breast basic conserved 1 | chr3:18166971-18168047 REVERSE LENGTH=206;>AT3G49010.2 | Symbols: ATBBC1, BBC1, RSU2 | breast basic conserved 1 | chr3:18166971-18168047 REVERSE LENGTH=206;>AT3G49010.1 | Symbols: ATBB	6	10	10	7	45.6	45.6	37.4	23767	206	206;206;206;204;153;206	2.8108e-70	15717000	13				388	58;432;650;860;1115;1131;1994;2154;2255;2358	True;True;True;True;True;True;True;True;True;True	61;444;664;879;1138;1154;2044;2206;2310;2417	61;459;715;940;1210;1226;2192;2358;2475;2659	68;69;517;813;1059;1382;1399;2487;2488;2675;2815;3017;3018	69;517;813;1059;1382;1399;2487;2675;2815;3018
AT3G49470.1	AT3G49470.1	2	2	2	>AT3G49470.1 | Symbols: NACA2 | nascent polypeptide-associated complex subunit alpha-like protein 2 | chr3:18341072-18342273 FORWARD LENGTH=217	1	2	2	2	12.9	12.9	12.9	23712	217	217	0.00041818	621970	3				389	893;1279	True;True	912;1303	974;1395	1094;1591;1592	1094;1591
AT3G49910.1	AT3G49910.1	5	5	5	>AT3G49910.1 | Symbols: | Translation protein SH3-like family protein | chr3:18504311-18504751 FORWARD LENGTH=146	1	5	5	5	24	24	24	16944	146	146	3.1887e-81	7206000	5				390	434;1872;2348;2417;2509	True;True;True;True;True	446;1920;2406;2478;2571	461;2057;2647;2722;2817	519;2330;3004;3087;3196	519;2330;3004;3087;3196
AT3G51090.1	AT3G51090.1	1	1	1	>AT3G51090.1 | Symbols: | Protein of unknown function (DUF1640) | chr3:18978192-18979853 REVERSE LENGTH=298	1	1	1	1	5.7	5.7	5.7	33687	298	298	0.015664	454550	1				391	1216	TRUE	1239	1323	1507	1507
AT3G51800.3;AT3G51800.1;AT3G51800.2	AT3G51800.3;AT3G51800.1;AT3G51800.2	2;2;2	2;2;2	2;2;2	>AT3G51800.3 | Symbols: ATG2 | metallopeptidase M24 family protein | chr3:19211261-19213568 REVERSE LENGTH=385;>AT3G51800.1 | Symbols: ATG2, EBP1, ATEBP1 | metallopeptidase M24 family protein | chr3:19211261-19213568 REVERSE LENGTH=392;>AT3G51800.2 | Symbo	3	2	2	2	7.3	7.3	7.3	42295	385	385;392;401	0.00060684	509650	2				392	1049;1078	True;True	1072;1101	1143;1172	1300;1338	1300;1338
AT3G52140.1;AT3G52140.2;AT3G52140.4;AT3G52140.3	AT3G52140.1;AT3G52140.2;AT3G52140.4;AT3G52140.3	4;4;4;3	4;4;4;3	4;4;4;3	>AT3G52140.1 | Symbols: | tetratricopeptide repeat (TPR)-containing protein | chr3:19333232-19341295 FORWARD LENGTH=1403;>AT3G52140.2 | Symbols: | tetratricopeptide repeat (TPR)-containing protein | chr3:19333232-19341295 FORWARD LENGTH=1407;>AT3G52140.4	4	4	4	4	3.6	3.6	3.6	153.26	1403	1403;1407;1419;1396	2.1284e-52	1787100	5				393	115;1298;1936;2209	True;True;True;True	120;1323;1986;2264	121;1415;2127;2425	137;138;1613;2406;2758	137;1613;2406;2758
AT3G52580.1	AT3G52580.1	5	1	1	>AT3G52580.1 | Symbols: | Ribosomal protein S11 family protein | chr3:19503324-19504701 FORWARD LENGTH=150	1	5	1	1	40	7.3	7.3	16238	150	150	8.767e-75	441670	1				394	32;918;919;2216;2307	False;False;False;False;True	35;938;939;2271;2363	35;1001;1002;2432;2597	41;42;1125;1126;1127;2765;2946	42;1125;1127;2765;2946
AT3G52880.1;AT3G52880.2	AT3G52880.1;AT3G52880.2	2;2	2;2	2;2	>AT3G52880.1 | Symbols: ATMDAR1, MDAR1 | monodehydroascorbate reductase 1 | chr3:19601477-19604366 REVERSE LENGTH=434;>AT3G52880.2 | Symbols: ATMDAR1, MDAR1 | monodehydroascorbate reductase 1 | chr3:19601477-19604366 REVERSE LENGTH=466	2	2	2	2	7.8	7.8	7.8	46487	434	434;466	1.7452e-30	4737700	3				395	197;2188	True;True	204;2240	206;2395	235;236;2714	236;2714
AT3G52930.1	AT3G52930.1	6	6	1	>AT3G52930.1 | Symbols: | Aldolase superfamily protein | chr3:19627383-19628874 REVERSE LENGTH=358	1	6	6	1	23.2	23.2	2.8	38539	358	358	1.9389e-21	3936800	9				396	1149;1651;2180;2252;2254;2566	True;True;True;True;True;True	1172;1693;2232;2307;2309;2629	1246;1815;2387;2472;2474;2877	1421;2060;2706;2809;2810;2811;2814;3265;3266	1421;2060;2706;2810;2814;3266
AT3G52960.1	AT3G52960.1	3	3	3	>AT3G52960.1 | Symbols: | Thioredoxin superfamily protein | chr3:19639699-19640403 FORWARD LENGTH=234	1	3	3	3	13.7	13.7	13.7	24684	234	234	0.00049573	1772000	3				397	1882;2395;2561	True;True;True	1930;2455;2624	2067;2698;2872	2341;3062;3259	2341;3062;3259
AT3G53020.1;AT2G36620.1	AT3G53020.1;AT2G36620.1	5;4	5;4	5;4	>AT3G53020.1 | Symbols: STV1, RPL24B, RPL24 | Ribosomal protein L24e family protein | chr3:19660749-19661912 REVERSE LENGTH=163;>AT2G36620.1 | Symbols: RPL24A | ribosomal protein L24 | chr2:15350548-15351819 REVERSE LENGTH=164	2	5	5	5	30.7	30.7	30.7	18632	163	163;164	1.5899e-58	5736300	7				398	376;1167;1910;1970;2391	True;True;True;True;True	386;1190;1960;2020;2451	395;1265;2101;2164;2694	445;1441;2376;2453;2454;2455;3056	445;1441;2376;2455;3056
AT3G53120.1	AT3G53120.1	1	1	1	>AT3G53120.1 | Symbols: VPS37-1 | Modifier of rudimentary (Mod(r)) protein | chr3:19690729-19692490 REVERSE LENGTH=217	1	1	1	1	6.9	6.9	6.9	24.94	217	217	0.013463	0	2				399	572	TRUE	585	620;621	705;706	705
AT3G53420.2;AT3G53420.1	AT3G53420.2;AT3G53420.1	1;1	1;1	1;1	>AT3G53420.2 | Symbols: PIP2A, PIP2, PIP2;1 | plasma membrane intrinsic protein 2A | chr3:19803906-19805454 REVERSE LENGTH=287;>AT3G53420.1 | Symbols: PIP2A, PIP2, PIP2;1 | plasma membrane intrinsic protein 2A | chr3:19803906-19805454 REVERSE LENGTH=287	2	1	1	1	5.2	5.2	5.2	30474	287	287;287	1.5224e-35	916040	1				400	108	TRUE	113	114	129	129
AT3G53740.1;AT3G53740.4;AT3G53740.3;AT3G53740.2;AT2G37600.2;AT2G37600.1	AT3G53740.1;AT3G53740.4;AT3G53740.3;AT3G53740.2;AT2G37600.2;AT2G37600.1	5;5;5;5;3;3	1;1;1;1;1;1	1;1;1;1;1;1	>AT3G53740.1 | Symbols: | Ribosomal protein L36e family protein | chr3:19913921-19914813 REVERSE LENGTH=103;>AT3G53740.4 | Symbols: | Ribosomal protein L36e family protein | chr3:19913921-19914813 REVERSE LENGTH=112;>AT3G53740.3 | Symbols: | Ribosomal p	6	5	1	1	32	8.7	8.7	11.68	103	103;112;112;112;113;113	1.0341e-12	1391600	1				401	397;398;472;1645;2155	False;False;False;False;True	408;409;484;1687;2207	421;422;504;1809;2359	473;474;568;2054;2676	473;474;568;2054;2676
AT3G53890.2;AT3G53890.1	AT3G53890.2;AT3G53890.1	2;2	1;1	1;1	>AT3G53890.2 | Symbols: | Ribosomal protein S21e | chr3:19955582-19956049 REVERSE LENGTH=82;>AT3G53890.1 | Symbols: | Ribosomal protein S21e | chr3:19955582-19956049 REVERSE LENGTH=82	2	2	1	1	37.8	19.5	19.5	90741	82	82;82	0.12616	406550	3				402	182;1497	False;True	189;1529	191;1640;1641	219;1861;1862;1863	219;1862
AT3G54050.2;AT3G54050.1	AT3G54050.2;AT3G54050.1	1;1	1;1	1;1	>AT3G54050.2 | Symbols: HCEF1 | high cyclic electron flow 1 | chr3:20016951-20018527 FORWARD LENGTH=417;>AT3G54050.1 | Symbols: HCEF1 | high cyclic electron flow 1 | chr3:20016951-20018527 FORWARD LENGTH=417	2	1	1	1	3.8	3.8	3.8	45161	417	417;417	0.017766	0	1				403	2435	TRUE	2496	2741	3108	3108
AT3G55410.1;AT5G65750.1	AT3G55410.1;AT5G65750.1	2;2	2;2	2;2	>AT3G55410.1 | Symbols: | 2-oxoglutarate dehydrogenase, E1 component | chr3:20541897-20545728 FORWARD LENGTH=1017;>AT5G65750.1 | Symbols: | 2-oxoglutarate dehydrogenase, E1 component | chr5:26304212-26307947 FORWARD LENGTH=1025	2	2	2	2	2.7	2.7	2.7	115.16	1017	1017;1025	0.00010468	226290	2				404	311;527	True;True	319;539	325;563	365;635	365;635
AT3G55440.1	AT3G55440.1	1	1	1	>AT3G55440.1 | Symbols: ATCTIMC, TPI, CYTOTPI | triosephosphate isomerase | chr3:20553794-20556078 FORWARD LENGTH=254	1	1	1	1	9.1	9.1	9.1	27169	254	254	7.4746e-05	6481400	1				405	95	TRUE	100	100	114	114
AT3G56150.2;AT3G56150.1	AT3G56150.2;AT3G56150.1	7;7	7;7	7;7	>AT3G56150.2 | Symbols: EIF3C | eukaryotic translation initiation factor 3C | chr3:20833790-20836820 REVERSE LENGTH=900;>AT3G56150.1 | Symbols: EIF3C, ATEIF3C-1, EIF3C-1, ATTIF3C1, TIF3C1 | eukaryotic translation initiation factor 3C | chr3:20833790-208368	2	7	7	7	10	10	10	102.95	900	900;900	1.3383e-29	5395600	10				406	41;429;989;1381;1401;1499;1533	True;True;True;True;True;True;True	44;441;1012;1410;1431;1531;1569	44;456;1080;1515;1536;1643;1683	51;512;513;514;1223;1224;1722;1745;1865;1913	51;514;1224;1722;1745;1865;1913
AT3G56190.2;AT3G56190.1	AT3G56190.2;AT3G56190.1	1;1	1;1	1;1	>AT3G56190.2 | Symbols: ALPHA-SNAP2, ASNAP | alpha-soluble NSF attachment protein 2 | chr3:20846119-20848213 REVERSE LENGTH=240;>AT3G56190.1 | Symbols: ALPHA-SNAP2, ASNAP | alpha-soluble NSF attachment protein 2 | chr3:20846119-20848356 REVERSE LENGTH=289	2	1	1	1	3.8	3.8	3.8	27.25	240	240;289	0.0010821	0	1				407	845	TRUE	861	921	1036	1036
AT3G57290.1	AT3G57290.1	2	2	2	>AT3G57290.1 | Symbols: EIF3E, TIF3E1, ATEIF3E-1, INT-6, ATINT6, INT6 | eukaryotic translation initiation factor 3E | chr3:21196786-21199073 REVERSE LENGTH=441	1	2	2	2	7.5	7.5	7.5	51749	441	441	0.0057357	1076700	4				408	1013;1450	True;True	1036;1481	1105;1591	1255;1256;1257;1807	1256;1807
AT3G58460.2	AT3G58460.2	1	1	1	>AT3G58460.2 | Symbols: RBL15 | RHOMBOID-like protein 15 | chr3:21623374-21626642 REVERSE LENGTH=426	1	1	1	1	4.2	4.2	4.2	46793	426	426	0.028367	0	1	+			409	1558	TRUE	1597	1713	1947	1947	47	1
AT3G58510.3;AT3G58510.2;AT3G58510.1;AT3G58570.1;AT5G63120.1;AT5G63120.2;AT3G01540.1;AT3G01540.4;AT3G01540.3;AT3G01540.2;AT5G14610.2;AT5G14610.1;AT3G06480.1	AT3G58510.3;AT3G58510.2;AT3G58510.1;AT3G58570.1	4;4;4;3;1;1;1;1;1;1;1;1;1	1;1;1;0;0;0;0;0;0;0;0;0;0	1;1;1;0;0;0;0;0;0;0;0;0;0	>AT3G58510.3 | Symbols: | DEA(D/H)-box RNA helicase family protein | chr3:21640608-21643464 FORWARD LENGTH=612;>AT3G58510.2 | Symbols: | DEA(D/H)-box RNA helicase family protein | chr3:21640608-21643464 FORWARD LENGTH=612;>AT3G58510.1 | Symbols: | DEA(D	13	4	1	1	10.3	2.5	2.5	66025	612	612;612;612;646;484;591;618;619;619;619;645;712;1088	9.0705e-05	365620	1				410	709;1528;1803;2217	False;False;True;False	723;1564;1850;2272	777;1678;1986;2433	883;1908;2250;2766	883;1908;2250;2766
AT3G58610.3;AT3G58610.2;AT3G58610.1	AT3G58610.3;AT3G58610.2;AT3G58610.1	1;1;1	1;1;1	1;1;1	>AT3G58610.3 | Symbols: | ketol-acid reductoisomerase | chr3:21671561-21674639 FORWARD LENGTH=591;>AT3G58610.2 | Symbols: | ketol-acid reductoisomerase | chr3:21671561-21674639 FORWARD LENGTH=591;>AT3G58610.1 | Symbols: | ketol-acid reductoisomerase | c	3	1	1	1	2.4	2.4	2.4	63812	591	591;591;591	2.2832e-58	408520	1				411	178	TRUE	184	186	213	213
AT3G58750.1;AT3G58740.1	AT3G58750.1;AT3G58740.1	2;1	2;1	2;1	>AT3G58750.1 | Symbols: CSY2 | citrate synthase 2 | chr3:21724564-21727458 REVERSE LENGTH=514;>AT3G58740.1 | Symbols: CSY1 | citrate synthase 1 | chr3:21721066-21723726 REVERSE LENGTH=480	2	2	2	2	5.1	5.1	5.1	56602	514	514;480	2.0721e-12	222500	2				412	14;965	True;True	14;988	14;1055	18;1194	18;1194
AT3G58990.1	AT3G58990.1	3	3	3	>AT3G58990.1 | Symbols: IPMI1 | isopropylmalate isomerase 1 | chr3:21797524-21798285 REVERSE LENGTH=253	1	3	3	3	18.2	18.2	18.2	27208	253	253	0.00013352	3130800	3				413	264;1312;1585	True;True;True	272;1337;1626	277;1429;1744	310;1628;1983	310;1628;1983
AT3G59480.1	AT3G59480.1	2	2	2	>AT3G59480.1 | Symbols: | pfkB-like carbohydrate kinase family protein | chr3:21983103-21984440 FORWARD LENGTH=326	1	2	2	2	9.2	9.2	9.2	35044	326	326	1.951e-13	871540	3				414	175;1268	True;True	181;1292	183;1384	209;210;1580	210;1580
AT3G59970.3;AT3G59970.2;AT3G59970.1	AT3G59970.3	3;1;1	3;1;1	2;1;1	>AT3G59970.3 | Symbols: MTHFR1 | methylenetetrahydrofolate reductase 1 | chr3:22151303-22154323 FORWARD LENGTH=592	3	3	3	2	7.6	7.6	6.1	66288	592	592;407;421	0.001584	565140	3				415	270;2072;2537	True;True;True	278;2123;2599	283;2274;2847	316;2585;3232	316;2585;3232
AT3G60520.1	AT3G60520.1	1	1	1	>AT3G60520.1 | Symbols: | unknown protein; BEST Arabidopsis thaliana protein match is: unknown protein (TAIR:AT1G02070.1); Has 107 Blast hits to 107 proteins in 14 species: Archae - 0; Bacteria - 0; Metazoa - 0; Fungi - 0; Plants - 107; Viruses - 0; Other	1	1	1	1	5.4	5.4	5.4	14618	129	129	0.0056739	262420	1				416	1560	TRUE	1599	1715	1950	1950
AT3G60750.2;AT3G60750.1;AT2G45290.1	AT3G60750.2;AT3G60750.1	17;17;4	17;17;4	17;17;4	>AT3G60750.2 | Symbols: | Transketolase | chr3:22454004-22456824 FORWARD LENGTH=740;>AT3G60750.1 | Symbols: | Transketolase | chr3:22454004-22456824 FORWARD LENGTH=741	3	17	17	17	33.4	33.4	33.4	79838	740	740;741;741	2.8453e-69	50037000	25				417	44;169;509;556;854;1026;1164;1185;1656;1668;1763;1942;1963;1964;2221;2468;2507	True;True;True;True;True;True;True;True;True;True;True;True;True;True;True;True;True	47;175;521;569;872;1049;1187;1208;1698;1711;1810;1992;2013;2014;2276;2529;2568;2569	47;177;544;595;933;1119;1262;1284;1820;1833;1941;2133;2155;2156;2437;2774;2813;2814;2815	54;202;615;670;1051;1273;1274;1275;1438;1463;2065;2082;2202;2413;2414;2415;2442;2443;2771;2772;3149;3191;3192;3193;3194	54;202;615;670;1051;1274;1438;1463;2065;2082;2202;2414;2442;2443;2772;3149;3194	48	462
AT3G60770.1	AT3G60770.1	8	1	1	>AT3G60770.1 | Symbols: | Ribosomal protein S13/S15 | chr3:22460525-22461656 REVERSE LENGTH=151	1	8	1	1	37.1	7.9	7.9	17095	151	151	2.9058e-73	452290	1				418	354;580;689;698;723;1106;1295;2240	False;False;False;False;False;False;False;True	362;593;703;712;738;1129;1320;2295	370;629;756;765;793;1200;1412;2459	417;715;860;870;899;1371;1610;2796	417;715;860;870;899;1371;1610;2796
AT3G61070.3;AT3G61070.2;AT3G61070.1	AT3G61070.3;AT3G61070.2;AT3G61070.1	1;1;1	1;1;1	1;1;1	>AT3G61070.3 | Symbols: PEX11E | peroxin 11E | chr3:22604873-22606159 REVERSE LENGTH=231;>AT3G61070.2 | Symbols: PEX11E | peroxin 11E | chr3:22604873-22606159 REVERSE LENGTH=231;>AT3G61070.1 | Symbols: PEX11E | peroxin 11E | chr3:22604873-22606159 REVERSE	3	1	1	1	3.5	3.5	3.5	25512	231	231;231;231	0.026632	2526300	1	+			419	1557	TRUE	1596	1712	1946	1946	49	1
AT3G62030.3;AT3G62030.1;AT3G62030.2;AT5G58710.1;AT4G34960.1	AT3G62030.3;AT3G62030.1;AT3G62030.2	6;6;6;1;1	6;6;6;1;1	6;6;6;1;1	>AT3G62030.3 | Symbols: ROC4 | rotamase CYP 4 | chr3:22973708-22975139 FORWARD LENGTH=259;>AT3G62030.1 | Symbols: ROC4 | rotamase CYP 4 | chr3:22973708-22975139 FORWARD LENGTH=260;>AT3G62030.2 | Symbols: ROC4 | rotamase CYP 4 | chr3:22973004-22975139 FORWA	5	6	6	6	35.1	35.1	35.1	28079	259	259;260;313;204;224	1.1777e-26	30234000	9				420	852;857;938;1062;2231;2247	True;True;True;True;True;True	869;870;876;959;1085;2286;2302	930;931;937;1022;1156;2447;2448;2467	1046;1047;1048;1055;1151;1318;2783;2784;2804	1048;1055;1151;1318;2783;2804	50	190
AT3G62170.1	AT3G62170.1	2	2	2	>AT3G62170.1 | Symbols: VGDH2 | VANGUARD 1 homolog 2 | chr3:23016495-23018337 REVERSE LENGTH=588	1	2	2	2	4.1	4.1	4.1	62957	588	588	0.0027222	596270	2				421	912;945	True;True	932;966	995;1029	1118;1158	1118;1158
AT3G63030.1	AT3G63030.1	1	1	1	>AT3G63030.1 | Symbols: MBD4 | methyl-CPG-binding domain 4 | chr3:23295394-23296425 FORWARD LENGTH=186	1	1	1	1	4.8	4.8	4.8	21159	186	186	0.011504	148710	1				422	1520	TRUE	1555	1669	1897	1897	51	1
AT3G63460.3;AT3G63460.2;AT3G63460.1	AT3G63460.3;AT3G63460.2;AT3G63460.1	2;2;2	2;2;2	2;2;2	>AT3G63460.3 | Symbols: | transducin family protein / WD-40 repeat family protein | chr3:23431009-23437241 REVERSE LENGTH=1094;>AT3G63460.2 | Symbols: | transducin family protein / WD-40 repeat family protein | chr3:23431009-23437241 REVERSE LENGTH=1102;	3	2	2	2	3	3	3	118.72	1094	1094;1102;1104	0.021745	667140	2				423	1001;1476	True;True	1024;1507	1093;1617	1241;1836	1241;1836
AT4G00100.1	AT4G00100.1	8	8	1	>AT4G00100.1 | Symbols: ATRPS13A, RPS13, PFL2, RPS13A | ribosomal protein S13A | chr4:37172-38123 FORWARD LENGTH=151	1	8	8	1	37.1	37.1	7.9	17085	151	151	4.7225e-73	7629400	8				424	354;580;689;698;723;1106;1295;2244	True;True;True;True;True;True;True;True	362;593;703;712;738;1129;1320;2299	370;629;756;765;793;1200;1412;2463	417;715;860;870;899;1371;1610;2800	417;715;860;870;899;1371;1610;2800
AT4G01310.1	AT4G01310.1	1	1	1	>AT4G01310.1 | Symbols: | Ribosomal L5P family protein | chr4:544166-545480 REVERSE LENGTH=262	1	1	1	1	3.8	3.8	3.8	28343	262	262	0.011403	824040	1				425	1317	TRUE	1342	1435	1635	1635
AT4G02520.1;AT2G02930.1	AT4G02520.1;AT2G02930.1	3;2	2;1	2;1	>AT4G02520.1 | Symbols: ATGSTF2, ATPM24.1, ATPM24, GST2, GSTF2 | glutathione S-transferase PHI 2 | chr4:1110673-1111531 REVERSE LENGTH=212;>AT2G02930.1 | Symbols: ATGSTF3, GST16, GSTF3 | glutathione S-transferase F3 | chr2:851348-852106 REVERSE LENGTH=212	2	3	2	2	17	13.2	13.2	24128	212	212;212	2.7955e-12	2094800	3				426	1205;1674;2379	True;True;False	1228;1717;2439	1304;1839;2682	1485;2088;2089;3042	1485;2089;3042
AT4G02930.1	AT4G02930.1	1	1	1	>AT4G02930.1 | Symbols: | GTP binding Elongation factor Tu family protein | chr4:1295751-1298354 REVERSE LENGTH=454	1	1	1	1	3.5	3.5	3.5	49409	454	454	0.0089901	248900	1				427	756	TRUE	771	826	935	935
AT4G03110.2;AT4G03110.1	AT4G03110.2;AT4G03110.1	1;1	1;1	1;1	>AT4G03110.2 | Symbols: AtRBP-DR1, RBP-DR1 | RNA-binding protein-defense related 1 | chr4:1376710-1379275 REVERSE LENGTH=439;>AT4G03110.1 | Symbols: AtRBP-DR1, RBP-DR1 | RNA-binding protein-defense related 1 | chr4:1376612-1379275 REVERSE LENGTH=441	2	1	1	1	2.5	2.5	2.5	48.46	439	439;441	0.00058449	581280	1				428	2595	TRUE	2658	2906	3299	3299
AT4G04640.1	AT4G04640.1	5	5	5	>AT4G04640.1 | Symbols: ATPC1 | ATPase, F1 complex, gamma subunit protein | chr4:2350761-2351882 REVERSE LENGTH=373	1	5	5	5	18.8	18.8	18.8	40911	373	373	7.6238e-09	3679600	5				429	141;712;1857;1917;2275	True;True;True;True;True	146;726;1905;1967;2330	148;780;2041;2108;2496	167;886;2311;2383;2836	167;886;2311;2383;2836
AT4G05180.1	AT4G05180.1	1	1	1	>AT4G05180.1 | Symbols: PSBQ, PSBQ-2, PSII-Q | photosystem II subunit Q-2 | chr4:2672093-2673170 REVERSE LENGTH=230	1	1	1	1	5.7	5.7	5.7	24643	230	230	0.0055937	318860	2				430	1258	TRUE	1282	1374	1567;1568	1568
AT4G08949.1	AT4G08949.1	1	1	1	>AT4G08949.1 | Symbols: | unknown protein; Has 30201 Blast hits to 17322 proteins in 780 species: Archae - 12; Bacteria - 1396; Metazoa - 17338; Fungi - 3422; Plants - 5037; Viruses - 0; Other Eukaryotes - 2996 (source: NCBI BLink). | chr4:5739008-5739151	1	1	1	1	25.5	25.5	25.5	52949	47	47	0.023732	0	1	+			431	1540	TRUE	1576	1690	1921	1921	52	1
AT4G09160.1	AT4G09160.1	1	1	1	>AT4G09160.1 | Symbols: | SEC14 cytosolic factor family protein / phosphoglyceride transfer family protein | chr4:5839761-5842158 FORWARD LENGTH=668	1	1	1	1	1.3	1.3	1.3	75747	668	668	0.012302	136800	1				432	1012	TRUE	1035	1104	1254	1254
AT4G09320.1	AT4G09320.1	1	1	1	>AT4G09320.1 | Symbols: NDPK1 | Nucleoside diphosphate kinase family protein | chr4:5923424-5924366 FORWARD LENGTH=169	1	1	1	1	9.5	9.5	9.5	18814	169	169	0.011382	0	1				433	933	TRUE	954	1017	1145	1145
AT4G10260.1	AT4G10260.1	2	2	2	>AT4G10260.1 | Symbols: | pfkB-like carbohydrate kinase family protein | chr4:6371486-6372770 REVERSE LENGTH=324	1	2	2	2	8.6	8.6	8.6	34688	324	324	4.3793e-05	1060200	2				434	301;1373	True;True	309;1402	315;1507	355;1714	355;1714
AT4G10340.1	AT4G10340.1	3	3	3	>AT4G10340.1 | Symbols: LHCB5 | light harvesting complex of photosystem II 5 | chr4:6408200-6409496 FORWARD LENGTH=280	1	3	3	3	14.6	14.6	14.6	30156	280	280	3.788e-06	1586300	3				435	258;836;2629	True;True;True	266;852;2692	270;912;2940	303;1026;3340	303;1026;3340
AT4G10450.1	AT4G10450.1	3	1	1	>AT4G10450.1 | Symbols: | Ribosomal protein L6 family | chr4:6463201-6464458 REVERSE LENGTH=194	1	3	1	1	20.1	10.3	10.3	21973	194	194	3.4318e-10	0	1				436	1096;1897;2125	False;False;True	1119;1945;2176	1190;2084;2328	1359;2358;2643	1359;2358;2643
AT4G10480.2;AT4G10480.1	AT4G10480.2;AT4G10480.1	2;2	2;2	2;2	>AT4G10480.2 | Symbols: | Nascent polypeptide-associated complex (NAC), alpha subunit family protein | chr4:6478089-6479079 REVERSE LENGTH=211;>AT4G10480.1 | Symbols: | Nascent polypeptide-associated complex (NAC), alpha subunit family protein | chr4:647	2	2	2	2	17.1	17.1	17.1	23114	211	211;212	7.1701e-10	1314700	3				437	1721;2037	True;True	1767;2088	1896;1897;2239	2155;2156;2544	2156;2544
AT4G11420.1	AT4G11420.1	6	6	6	>AT4G11420.1 | Symbols: EIF3A, ATEIF3A-1, EIF3A-1, ATTIF3A1, TIF3A1 | eukaryotic translation initiation factor 3A | chr4:6947834-6952053 REVERSE LENGTH=987	1	6	6	6	8.6	8.6	8.6	114.3	987	987	1.2901e-28	3514200	7				438	146;510;1191;1200;1529;2283	True;True;True;True;True;True	151;522;1214;1223;1565;2338	153;545;1290;1299;1679;2506	172;616;1469;1479;1480;1909;2847	172;616;1469;1480;1909;2847
AT4G11600.1	AT4G11600.1	1	1	1	>AT4G11600.1 | Symbols: ATGPX6, PHGPX, LSC803, GPX6 | glutathione peroxidase 6 | chr4:7010021-7011330 REVERSE LENGTH=232	1	1	1	1	5.2	5.2	5.2	25584	232	232	0.00010421	602700	1				439	568	TRUE	581	616	701	701
AT4G12830.1	AT4G12830.1	1	1	1	>AT4G12830.1 | Symbols: | alpha/beta-Hydrolases superfamily protein | chr4:7531189-7533327 FORWARD LENGTH=393	1	1	1	1	4.6	4.6	4.6	43762	393	393	0.014849	0	1				440	1858	TRUE	1906	2042	2312	2312
AT4G13230.1	AT4G13230.1	1	1	1	>AT4G13230.1 | Symbols: | Late embryogenesis abundant protein (LEA) family protein | chr4:7675841-7676629 REVERSE LENGTH=120	1	1	1	1	15.8	15.8	15.8	13064	120	120	0.0031389	566420	2				441	1075	TRUE	1098	1169	1334;1335	1334
AT4G13430.1	AT4G13430.1	9	9	9	>AT4G13430.1 | Symbols: IIL1, ATLEUC1 | isopropyl malate isomerase large subunit 1 | chr4:7804194-7807789 REVERSE LENGTH=509	1	9	9	9	26.1	26.1	26.1	55013	509	509	1.8415e-19	11629000	11				442	410;541;1357;1505;1552;2368;2517;2519;2524	True;True;True;True;True;True;True;True;True	421;554;1386;1538;1589;2427;2579;2581;2586	434;580;1490;1650;1704;2670;2825;2827;2832	487;653;1696;1697;1874;1875;1936;3029;3205;3207;3212	487;653;1696;1874;1936;3029;3205;3207;3212	53	477
AT4G13560.1	AT4G13560.1	5	5	5	>AT4G13560.1 | Symbols: UNE15 | Late embryogenesis abundant protein (LEA) family protein | chr4:7879764-7880311 REVERSE LENGTH=109	1	5	5	5	69.7	69.7	69.7	11584	109	109	1.4888e-07	2734100	6				443	752;1659;1801;1896;2049	True;True;True;True;True	767;1701;1848;1944;2100	822;1823;1984;2082;2083;2251	930;2069;2247;2356;2357;2558	930;2069;2247;2357;2558
AT4G13930.1	AT4G13930.1	6	6	6	>AT4G13930.1 | Symbols: SHM4 | serine hydroxymethyltransferase 4 | chr4:8048013-8050021 REVERSE LENGTH=471	1	6	6	6	18.5	18.5	18.5	51717	471	471	1.7564e-40	5389300	6				444	162;262;582;726;1582;2648	True;True;True;True;True;True	168;270;595;741;1623;2711	170;275;631;796;1741;2961	193;308;717;902;1980;3365	193;308;717;902;1980;3365
AT4G13940.1;AT4G13940.3;AT4G13940.2;AT4G13940.4	AT4G13940.1;AT4G13940.3;AT4G13940.2;AT4G13940.4	10;8;7;6	10;8;7;6	4;4;3;2	>AT4G13940.1 | Symbols: HOG1, EMB1395, SAHH1, MEE58, ATSAHH1 | S-adenosyl-L-homocysteine hydrolase | chr4:8054931-8056676 FORWARD LENGTH=485;>AT4G13940.3 | Symbols: HOG1, SAHH1 | S-adenosyl-L-homocysteine hydrolase | chr4:8054931-8056676 FORWARD LENGTH=440	4	10	10	4	28.2	28.2	12.8	53378	485	485;440;364;325	2.697e-38	11776000	11				445	66;353;632;1044;1045;1447;1473;1665;2141;2286	True;True;True;True;True;True;True;True;True;True	70;361;646;1067;1068;1478;1504;1707;2193;2341	70;369;697;1138;1139;1588;1614;1829;2345;2573	80;416;793;1295;1296;1804;1833;2077;2078;2662;2920	80;416;793;1295;1296;1804;1833;2078;2662;2920
AT4G14300.1	AT4G14300.1	1	1	1	>AT4G14300.1 | Symbols: | RNA-binding (RRM/RBD/RNP motifs) family protein | chr4:8231179-8232785 FORWARD LENGTH=411	1	1	1	1	4.6	4.6	4.6	42353	411	411	0.0005572	568970	1				446	641	TRUE	655	706	802	802
AT4G14680.1;AT5G43780.1	AT4G14680.1;AT5G43780.1	7;4	1;1	1;1	>AT4G14680.1 | Symbols: APS3 | Pseudouridine synthase/archaeosine transglycosylase-like family protein | chr4:8413443-8415311 REVERSE LENGTH=465;>AT5G43780.1 | Symbols: APS4 | Pseudouridine synthase/archaeosine transglycosylase-like family protein | chr5:1	2	7	1	1	19.8	2.6	2.6	52029	465	465;469	3.1054e-55	0	1				447	343;988;1326;1675;1676;1830;2405	False;False;False;False;False;True;False	351;1011;1351;1718;1719;1878;2465	358;1079;1444;1840;1841;2014;2708	404;1221;1222;1645;2090;2091;2092;2279;3073	404;1221;1645;2090;2092;2279;3073
AT4G14880.4;AT4G14880.3;AT4G14880.2;AT4G14880.1;AT3G22460.1	AT4G14880.4;AT4G14880.3;AT4G14880.2;AT4G14880.1;AT3G22460.1	2;2;2;2;1	2;2;2;2;1	2;2;2;2;1	>AT4G14880.4 | Symbols: OASA1 | O-acetylserine (thiol) lyase (OAS-TL) isoform A1 | chr4:8518209-8520050 REVERSE LENGTH=322;>AT4G14880.3 | Symbols: OASA1 | O-acetylserine (thiol) lyase (OAS-TL) isoform A1 | chr4:8518209-8520050 REVERSE LENGTH=322;>AT4G14880	5	2	2	2	7.5	7.5	7.5	33805	322	322;322;322;322;305	0.00040878	1958700	2				448	928;1261	True;True	949;1285	1012;1377	1139;1572	1139;1572
AT4G14960.2;AT4G14960.1	AT4G14960.2;AT4G14960.1	13;11	1;1	1;1	>AT4G14960.2 | Symbols: TUA6 | Tubulin/FtsZ family protein | chr4:8548769-8550319 REVERSE LENGTH=450;>AT4G14960.1 | Symbols: TUA6 | Tubulin/FtsZ family protein | chr4:8548753-8550319 REVERSE LENGTH=427	2	13	1	1	37.3	3.1	3.1	49537	450	450;427	1.1164e-145	628900	1	+			449	45;50;250;370;888;924;1458;1769;1770;1867;2007;2173;2614	False;False;False;False;False;False;False;False;False;False;True;False;False	48;53;257;380;907;944;945;1489;1816;1817;1915;2057;2225;2677	48;53;260;389;968;969;1007;1008;1599;1947;1948;1949;2052;2205;2380;2925	55;60;293;439;1088;1089;1133;1134;1135;1815;2208;2209;2210;2324;2504;2698;3320	55;60;293;439;1088;1135;1815;2208;2210;2324;2504;2698;3320	1	268
AT4G15000.2;AT4G15000.1;AT3G22230.1	AT4G15000.2;AT4G15000.1	4;4;1	4;4;1	4;4;1	>AT4G15000.2 | Symbols: | Ribosomal L27e protein family | chr4:8571896-8572387 FORWARD LENGTH=131;>AT4G15000.1 | Symbols: | Ribosomal L27e protein family | chr4:8571896-8572303 FORWARD LENGTH=135	3	4	4	4	38.2	38.2	38.2	15035	131	131;135;135	9.5333e-12	4466700	4				450	473;1453;1921;2640	True;True;True;True	485;1484;1971;2703	505;1594;2112;2952	569;1810;2388;3355	569;1810;2388;3355
AT4G15530.3;AT4G15530.2;AT4G15530.4;AT4G15530.1;AT4G15530.6;AT4G15530.5	AT4G15530.3;AT4G15530.2;AT4G15530.4;AT4G15530.1;AT4G15530.6;AT4G15530.5	3;3;3;3;3;3	3;3;3;3;3;3	3;3;3;3;3;3	>AT4G15530.3 | Symbols: PPDK | pyruvate orthophosphate dikinase | chr4:8864828-8869129 REVERSE LENGTH=857;>AT4G15530.2 | Symbols: PPDK | pyruvate orthophosphate dikinase | chr4:8864828-8869183 REVERSE LENGTH=875;>AT4G15530.4 | Symbols: PPDK | pyruvate orth	6	3	3	3	6.2	6.2	6.2	93379	857	857;875;956;956;963;963	0.00055147	1732200	3				451	684;1396;2143	True;True;True	698;1426;2195	751;1531;2347	854;1739;2664	854;1739;2664
AT4G16155.1	AT4G16155.1	5	5	2	>AT4G16155.1 | Symbols: | dihydrolipoyl dehydrogenases | chr4:9153570-9157322 REVERSE LENGTH=630	1	5	5	2	13.5	13.5	5.2	67089	630	630	1.6395e-09	4209300	7				452	118;312;322;1350;1922	True;True;True;True;True	123;320;330;1379;1972	125;326;336;1483;2113	143;366;378;1688;2389;2390;2391	143;366;378;1688;2391
AT4G17390.1;AT4G16720.1	AT4G17390.1;AT4G16720.1	3;3	3;3	3;3	>AT4G17390.1 | Symbols: | Ribosomal protein L23/L15e family protein | chr4:9714407-9715545 REVERSE LENGTH=204;>AT4G16720.1 | Symbols: | Ribosomal protein L23/L15e family protein | chr4:9400156-9401315 REVERSE LENGTH=204	2	3	3	3	20.1	20.1	20.1	24239	204	204;204	4.3121e-66	6652600	3				453	625;692;2505	True;True;True	639;706;2566	690;759;2811	784;864;3189	784;864;3189
AT4G16845.1	AT4G16845.1	1	1	1	>AT4G16845.1 | Symbols: VRN2 | VEFS-Box of polycomb protein | chr4:9476708-9479725 FORWARD LENGTH=440	1	1	1	1	1.8	1.8	1.8	50623	440	440	0.010143	0	1				454	1472	TRUE	1503	1613	1832	1832
AT4G18100.1;AT5G46430.2;AT5G46430.1	AT4G18100.1;AT5G46430.2;AT5G46430.1	6;4;4	6;4;4	6;4;4	>AT4G18100.1 | Symbols: | Ribosomal protein L32e | chr4:10035715-10036475 REVERSE LENGTH=133;>AT5G46430.2 | Symbols: | Ribosomal protein L32e | chr5:18833429-18834409 FORWARD LENGTH=133;>AT5G46430.1 | Symbols: | Ribosomal protein L32e | chr5:18833429-18	3	6	6	6	44.4	44.4	44.4	15503	133	133;133;133	2.3568e-20	4945900	6				455	215;545;551;790;862;2258	True;True;True;True;True;True	222;558;564;805;881;2313	225;584;590;861;942;2478	256;657;665;970;1061;2818	256;657;665;970;1061;2818
AT4G18430.1	AT4G18430.1	1	1	1	>AT4G18430.1 | Symbols: AtRABA1e, RABA1e | RAB GTPase homolog A1E | chr4:10183903-10185223 REVERSE LENGTH=217	1	1	1	1	5.1	5.1	5.1	24.33	217	217	0.0058732	543940	1				456	186	TRUE	193	195	223	223
AT4G18480.1	AT4G18480.1	4	4	2	>AT4G18480.1 | Symbols: CHLI1, CH42, CH-42, CHL11, CHLI-1 | P-loop containing nucleoside triphosphate hydrolases superfamily protein | chr4:10201897-10203361 REVERSE LENGTH=424	1	4	4	2	13.4	13.4	5.9	46269	424	424	1.6548e-30	4651100	4				457	167;532;542;2487	True;True;True;True	173;545;555;2548	175;569;581;2793	200;641;654;3169	200;641;654;3169
AT4G18596.1;AT5G45880.1	AT4G18596.1;AT5G45880.1	1;1	1;1	1;1	>AT4G18596.1 | Symbols: | Pollen Ole e 1 allergen and extensin family protein | chr4:10239114-10239728 FORWARD LENGTH=172;>AT5G45880.1 | Symbols: | Pollen Ole e 1 allergen and extensin family protein | chr5:18609934-18611066 REVERSE LENGTH=174	2	1	1	1	8.7	8.7	8.7	18.68	172	172;174	8.5882e-06	757180	1				458	1033	TRUE	1056	1126	1282	1282
AT4G19120.2;AT4G19120.1;REV__AT1G58400.1	AT4G19120.2;AT4G19120.1;REV__AT1G58400.1	1;1;1	1;1;1	1;1;1	>AT4G19120.2 | Symbols: ERD3 | S-adenosyl-L-methionine-dependent methyltransferases superfamily protein | chr4:10460665-10463034 REVERSE LENGTH=600;>AT4G19120.1 | Symbols: ERD3 | S-adenosyl-L-methionine-dependent methyltransferases superfamily protein | ch	3	1	1	1	1	1	1	68.33	600	600;600;900	0.0044225	1702100	1				459	1184	TRUE	1207	1283	1462	1462
AT4G20360.1	AT4G20360.1	13	13	13	>AT4G20360.1 | Symbols: ATRAB8D, ATRABE1B, RABE1b | RAB GTPase homolog E1B | chr4:10990036-10991466 FORWARD LENGTH=476	1	13	13	13	42	42	42	51.63	476	476	9.292e-180	159710000	17				460	508;690;734;735;847;962;986;1065;1176;1809;2116;2238;2549	True;True;True;True;True;True;True;True;True;True;True;True;True	520;704;749;750;863;864;985;1009;1088;1199;1856;2167;2293;2611	543;757;804;805;923;924;925;1052;1077;1159;1274;1992;2319;2457;2859	614;861;912;913;1038;1039;1040;1187;1188;1219;1321;1322;1451;2256;2634;2794;3245	614;861;912;913;1038;1188;1219;1322;1451;2256;2634;2794;3245	54;55	101;410
AT4G20850.1	AT4G20850.1	1	1	1	>AT4G20850.1 | Symbols: TPP2 | tripeptidyl peptidase ii | chr4:11160935-11169889 REVERSE LENGTH=1380	1	1	1	1	0.9	0.9	0.9	152.37	1380	1380	0.0085122	273630	1				461	1023	TRUE	1046	1116	1270	1270
AT4G20890.1	AT4G20890.1	13	1	1	>AT4G20890.1 | Symbols: TUB9 | tubulin beta-9 chain | chr4:11182218-11183840 FORWARD LENGTH=444	1	13	1	1	40.1	2.7	2.7	49657	444	444	5.8163e-150	0	1	+			462	254;676;677;996;1018;1133;1285;1481;1535;1542;1690;1950;2465	False;False;False;True;False;False;False;False;False;False;False;False;False	261;262;690;691;1019;1041;1156;1309;1310;1512;1571;1578;1733;2000;2526	264;265;266;742;743;744;1088;1110;1228;1401;1402;1622;1685;1692;1856;2142;2771	297;298;299;845;846;847;1235;1263;1401;1599;1600;1841;1842;1915;1923;2109;2110;2425;2426;3146	299;845;846;1235;1263;1401;1600;1842;1915;1923;2110;2425;3146	12;56	66;267
AT5G44320.1;AT4G20980.4;AT4G20980.3;AT4G20980.2;AT4G20980.1	AT5G44320.1;AT4G20980.4;AT4G20980.3;AT4G20980.2;AT4G20980.1	1;1;1;1;1	1;1;1;1;1	1;1;1;1;1	>AT5G44320.1 | Symbols: | Eukaryotic translation initiation factor 3 subunit 7 (eIF-3) | chr5:17854901-17856667 REVERSE LENGTH=588;>AT4G20980.4 | Symbols: | Eukaryotic translation initiation factor 3 subunit 7 (eIF-3) | chr4:11216997-11218772 FORWARD LEN	5	1	1	1	2.4	2.4	2.4	66223	588	588;591;591;591;591	0.0019298	1278700	1				463	1929	TRUE	1979	2120	2398	2398
AT4G21150.2;AT4G21150.3;AT4G21150.1	AT4G21150.2;AT4G21150.3;AT4G21150.1	2;2;2	2;2;2	2;2;2	>AT4G21150.2 | Symbols: HAP6 | ribophorin II (RPN2) family protein | chr4:11278649-11283599 FORWARD LENGTH=678;>AT4G21150.3 | Symbols: HAP6 | ribophorin II (RPN2) family protein | chr4:11278646-11283599 FORWARD LENGTH=691;>AT4G21150.1 | Symbols: HAP6 | rib	3	2	2	2	4.7	4.7	4.7	73266	678	678;691;691	0.00028735	3938100	2				464	1592;1992	True;True	1633;2042	1752;2190	1991;2485	1991;2485
AT4G22485.1	AT4G22485.1	1	1	1	>AT4G22485.1 | Symbols: | Bifunctional inhibitor/lipid-transfer protein/seed storage 2S albumin superfamily protein | chr4:11844506-11846476 REVERSE LENGTH=656	1	1	1	1	1.4	1.4	1.4	68199	656	656	0.010397	723610	1				465	517	TRUE	529	552	623	623
AT4G23670.1;AT2G01530.1;AT4G23680.1;AT4G14060.1;AT2G01520.1;AT3G26460.1	AT4G23670.1	3;1;1;1;1;1	3;1;1;1;1;1	2;0;1;1;1;0	>AT4G23670.1 | Symbols: | Polyketide cyclase/dehydrase and lipid transport superfamily protein | chr4:12332846-12333656 REVERSE LENGTH=151	6	3	3	2	25.8	25.8	20.5	17518	151	151;151;151;151;151;152	1.0937e-48	906010	3				466	227;1046;1782	True;True;True	234;1069;1829	237;1140;1962	268;1297;2223	268;1297;2223
AT4G24190.2;AT4G24190.1	AT4G24190.2;AT4G24190.1	4;4	4;4	3;3	>AT4G24190.2 | Symbols: SHD, AtHsp90.7, AtHsp90-7 | Chaperone protein htpG family protein | chr4:12551902-12555851 REVERSE LENGTH=823;>AT4G24190.1 | Symbols: SHD, HSP90.7, AtHsp90.7, AtHsp90-7 | Chaperone protein htpG family protein | chr4:12551902-1255585	2	4	4	3	5.7	5.7	4.3	94148	823	823;823	9.593e-06	1284700	4				467	443;506;612;725	True;True;True;True	455;518;626;740	471;541;677;795	529;612;769;901	529;612;769;901
AT4G24280.1	AT4G24280.1	8	8	3	>AT4G24280.1 | Symbols: cpHsc70-1 | chloroplast heat shock protein 70-1 | chr4:12590094-12593437 FORWARD LENGTH=718	1	8	8	3	14.5	14.5	5.8	76507	718	718	4.4106e-62	4214000	9				468	252;869;939;1142;1398;1734;2241;2503	True;True;True;True;True;True;True;True	259;888;960;1165;1428;1780;2296;2564	262;949;1023;1238;1533;1910;2460;2809	295;1068;1152;1413;1741;1742;2169;2797;3187	295;1068;1152;1413;1742;2169;2797;3187
AT4G24640.1	AT4G24640.1	1	1	1	>AT4G24640.1 | Symbols: APPB1 | Plant invertase/pectin methylesterase inhibitor superfamily protein | chr4:12717851-12718804 FORWARD LENGTH=187	1	1	1	1	5.9	5.9	5.9	19936	187	187	0.012826	208610	1				469	214	TRUE	221	224	255	255
AT4G24680.1	AT4G24680.1	2	2	2	>AT4G24680.1 | Symbols: MOS1 | modifier of snc1 | chr4:12733425-12739737 FORWARD LENGTH=1427	1	2	2	2	2	2	2	155.37	1427	1427	0.00019806	208100	2				470	124;2243	True;True	129;2298	131;2462	149;2799	149;2799
AT4G24770.1	AT4G24770.1	3	3	3	>AT4G24770.1 | Symbols: RBP31, ATRBP31, CP31, ATRBP33 | 31-kDa RNA binding protein | chr4:12766223-12767952 REVERSE LENGTH=329	1	3	3	3	16.7	16.7	16.7	35787	329	329	1.3059e-38	7219100	4				471	643;2516;2527	True;True;True	657;2578;2589	708;2824;2835	804;805;3204;3215	804;3204;3215
AT4G24830.2;AT4G24830.1	AT4G24830.2;AT4G24830.1	1;1	1;1	1;1	>AT4G24830.2 | Symbols: | arginosuccinate synthase family | chr4:12793085-12795857 REVERSE LENGTH=450;>AT4G24830.1 | Symbols: | arginosuccinate synthase family | chr4:12793085-12795857 REVERSE LENGTH=494	2	1	1	1	3.3	3.3	3.3	49029	450	450;494	0.00087401	609690	1				472	2533	TRUE	2595	2843	3228	3228
AT4G25120.1	AT4G25120.1	1	1	1	>AT4G25120.1 | Symbols: SRS2, ATSRS2 | P-loop containing nucleoside triphosphate hydrolases superfamily protein | chr4:12890694-12898309 FORWARD LENGTH=1149	1	1	1	1	0.5	0.5	0.5	129.66	1149	1149	0.00085447	442420	1				473	601	TRUE	615	666	756	756
AT5G52360.1;AT4G25590.1	AT5G52360.1;AT4G25590.1	2;2	2;2	2;2	>AT5G52360.1 | Symbols: ADF10 | actin depolymerizing factor 10 | chr5:21258157-21259229 REVERSE LENGTH=137;>AT4G25590.1 | Symbols: ADF7 | actin depolymerizing factor 7 | chr4:13059137-13060050 REVERSE LENGTH=137	2	2	2	2	19	19	19	15884	137	137;137	0.31122	616780	3				474	160;887	True;True	166;906	168;967	190;191;1087	191;1087
AT4G25740.2;AT4G25740.1;AT5G52650.1	AT4G25740.2;AT4G25740.1;AT5G52650.1	3;3;3	3;3;3	3;3;3	>AT4G25740.2 | Symbols: | RNA binding Plectin/S10 domain-containing protein | chr4:13107488-13108751 REVERSE LENGTH=149;>AT4G25740.1 | Symbols: | RNA binding Plectin/S10 domain-containing protein | chr4:13107488-13108751 REVERSE LENGTH=177;>AT5G52650.1 |	3	3	3	3	26.2	26.2	26.2	16368	149	149;177;179	0.0056083	1788000	4				475	840;2261;2607	True;True;True	856;2316;2670	916;2481;2918	1030;1031;2821;3313	1031;2821;3313
AT4G26020.1;AT4G26020.2	AT4G26020.1;AT4G26020.2	1;1	1;1	1;1	>AT4G26020.1 | Symbols: | unknown protein; Has 17652 Blast hits to 12460 proteins in 982 species: Archae - 248; Bacteria - 2077; Metazoa - 7446; Fungi - 1455; Plants - 656; Viruses - 34; Other Eukaryotes - 5736 (source: NCBI BLink). | chr4:13202249-132040	2	1	1	1	4.9	4.9	4.9	29136	247	247;268	0.0017544	1299000	1				476	1382	TRUE	1411	1516	1723	1723
AT4G26530.2;AT4G26530.1	AT4G26530.2;AT4G26530.1	2;2	2;2	2;2	>AT4G26530.2 | Symbols: | Aldolase superfamily protein | chr4:13391566-13392937 FORWARD LENGTH=358;>AT4G26530.1 | Symbols: | Aldolase superfamily protein | chr4:13391566-13392937 FORWARD LENGTH=358	2	2	2	2	8.1	8.1	8.1	38293	358	358;358	0.00015652	858630	2				477	504;904	True;True	516;924	539;987	610;1109	610;1109
AT4G26870.1	AT4G26870.1	1	1	1	>AT4G26870.1 | Symbols: | Class II aminoacyl-tRNA and biotin synthetases superfamily protein | chr4:13505381-13507619 FORWARD LENGTH=532	1	1	1	1	2.6	2.6	2.6	60332	532	532	0.0027551	0	1				478	1289	TRUE	1314	1406	1604	1604
AT4G27000.1	AT4G27000.1	1	1	1	>AT4G27000.1 | Symbols: ATRBP45C | RNA-binding (RRM/RBD/RNP motifs) family protein | chr4:13554983-13557763 REVERSE LENGTH=415	1	1	1	1	5.1	5.1	5.1	44972	415	415	0.00011336	453120	1				479	21	TRUE	21	21	27	27
AT4G27090.1;AT2G20450.1	AT4G27090.1	9;4	9;4	9;4	>AT4G27090.1 | Symbols: | Ribosomal protein L14 | chr4:13594104-13595187 REVERSE LENGTH=134	2	9	9	9	64.9	64.9	64.9	15505	134	134;134	6.1278e-151	11675000	10				480	79;133;149;1406;1462;1823;1850;2273;2642	True;True;True;True;True;True;True;True;True	84;138;154;155;1436;1493;1871;1898;2328;2705	84;140;156;157;1541;1603;2007;2034;2494;2954	96;159;175;176;1750;1821;2272;2302;2834;3357	96;159;175;1750;1821;2272;2302;2834;3357
AT4G27440.2;AT4G27440.1;AT5G54190.1;AT5G54190.2	AT4G27440.2;AT4G27440.1	6;6;2;1	6;6;2;1	6;6;2;1	>AT4G27440.2 | Symbols: PORB | protochlorophyllide oxidoreductase B | chr4:13725648-13727107 FORWARD LENGTH=401;>AT4G27440.1 | Symbols: PORB | protochlorophyllide oxidoreductase B | chr4:13725648-13727107 FORWARD LENGTH=401	4	6	6	6	21.9	21.9	21.9	43359	401	401;401;405;284	1.6823e-18	1513000	6				481	119;534;741;811;1215;1744	True;True;True;True;True;True	124;547;756;827;1238;1791	126;571;811;883;1322;1921	144;644;919;993;1506;2181	144;644;919;993;1506;2181
AT4G27700.1	AT4G27700.1	1	1	1	>AT4G27700.1 | Symbols: | Rhodanese/Cell cycle control phosphatase superfamily protein | chr4:13826541-13827673 REVERSE LENGTH=224	1	1	1	1	5.4	5.4	5.4	24872	224	224	0.12034	201970	1				482	1299	TRUE	1324	1416	1614	1614
AT4G28080.1	AT4G28080.1	7	3	3	>AT4G28080.1 | Symbols: | Tetratricopeptide repeat (TPR)-like superfamily protein | chr4:13948993-13957840 REVERSE LENGTH=1819	1	7	3	3	5.2	2.7	2.7	199.11	1819	1819	2.1078e-56	1886100	3				483	123;456;670;1052;1438;2198;2222	False;True;True;True;False;False;False	128;468;684;1075;1469;2251;2277	130;486;736;1146;1579;2410;2438	148;547;838;1304;1794;2740;2773	148;547;838;1304;1794;2740;2773
AT4G28440.1	AT4G28440.1	2	2	2	>AT4G28440.1 | Symbols: | Nucleic acid-binding, OB-fold-like protein | chr4:14060054-14060970 FORWARD LENGTH=153	1	2	2	2	20.9	20.9	20.9	16459	153	153	1.0609e-28	2016100	2				484	229;1588	True;True	236;1629	239;1747	270;1986	270;1986
AT4G29060.2;AT4G29060.1	AT4G29060.2;AT4G29060.1	1;1	1;1	1;1	>AT4G29060.2 | Symbols: emb2726 | elongation factor Ts family protein | chr4:14317744-14321315 FORWARD LENGTH=709;>AT4G29060.1 | Symbols: emb2726 | elongation factor Ts family protein | chr4:14317744-14321315 FORWARD LENGTH=953	2	1	1	1	1.4	1.4	1.4	76855	709	709;953	5.033e-09	174190	1				485	1443	TRUE	1474	1584	1800	1800
AT4G29340.1	AT4G29340.1	1	1	1	>AT4G29340.1 | Symbols: PRF4 | profilin 4 | chr4:14447718-14448467 FORWARD LENGTH=134	1	1	1	1	9.7	9.7	9.7	14418	134	134	0.0060586	833440	1				486	2616	TRUE	2679	2927	3323	3323
AT4G29350.1	AT4G29350.1	1	1	1	>AT4G29350.1 | Symbols: PFN2, PRO2, PRF2 | profilin 2 | chr4:14450135-14451119 FORWARD LENGTH=131	1	1	1	1	9.9	9.9	9.9	13998	131	131	0.012643	277050	1				487	2619	TRUE	2682	2930	3327	3327
AT4G29410.2;AT4G29410.1	AT4G29410.2;AT4G29410.1	2;2	2;2	2;2	>AT4G29410.2 | Symbols: | Ribosomal L28e protein family | chr4:14468439-14469964 REVERSE LENGTH=143;>AT4G29410.1 | Symbols: | Ribosomal L28e protein family | chr4:14468439-14469964 REVERSE LENGTH=143	2	2	2	2	21.7	21.7	21.7	15.91	143	143;143	0.052091	383700	2				488	231;2494	True;True	238;2555	241;2800	273;3176	273;3176
AT4G29840.1	AT4G29840.1	1	1	1	>AT4G29840.1 | Symbols: MTO2, TS | Pyridoxal-5-phosphate-dependent enzyme family protein | chr4:14599434-14601014 REVERSE LENGTH=526	1	1	1	1	2.1	2.1	2.1	57776	526	526	0.013677	472810	1				489	22	TRUE	22	22	28	28
AT4G31700.1;AT4G31700.2	AT4G31700.1;AT4G31700.2	7;5	3;3	3;3	>AT4G31700.1 | Symbols: RPS6, RPS6A | ribosomal protein S6 | chr4:15346306-15347714 REVERSE LENGTH=250;>AT4G31700.2 | Symbols: RPS6, RPS6A | ribosomal protein S6 | chr4:15346306-15347075 REVERSE LENGTH=188	2	7	3	3	34	14	14	28367	250	250;188	1.2754e-49	1514500	4				490	627;1100;1136;1255;1523;1752;2262	False;True;False;True;False;False;True	641;1123;1159;1279;1558;1799;2317	692;1194;1231;1370;1371;1672;1929;2482	786;1363;1405;1563;1564;1901;2190;2822	786;1363;1405;1563;1901;2190;2822	57	1
AT4G31880.2;AT4G31880.1	AT4G31880.2;AT4G31880.1	1;1	1;1	1;1	>AT4G31880.2 | Symbols: | LOCATED IN: cytosol; EXPRESSED IN: 24 plant structures; EXPRESSED DURING: 14 growth stages; BEST Arabidopsis thaliana protein match is: Tudor/PWWP/MBT superfamily protein (TAIR:AT1G15940.1). | chr4:15419435-15423939 REVERSE LENGT	2	1	1	1	1.7	1.7	1.7	94.08	872	872;873	6.9645e-10	344450	1				491	1304	TRUE	1329	1421	1620	1620
AT4G32470.1	AT4G32470.1	1	1	1	>AT4G32470.1 | Symbols: | Cytochrome bd ubiquinol oxidase, 14kDa subunit | chr4:15669641-15671095 REVERSE LENGTH=122	1	1	1	1	12.3	12.3	12.3	14527	122	122	0.0084333	2226600	1				492	805	TRUE	821	877	986	986
AT4G33010.1;AT4G33010.2;AT2G26080.1	AT4G33010.1;AT4G33010.2;AT2G26080.1	4;3;2	4;3;2	4;3;2	>AT4G33010.1 | Symbols: AtGLDP1, GLDP1 | glycine decarboxylase P-protein 1 | chr4:15926852-15931150 REVERSE LENGTH=1037;>AT4G33010.2 | Symbols: AtGLDP1, GLDP1 | glycine decarboxylase P-protein 1 | chr4:15927133-15931150 REVERSE LENGTH=976;>AT2G26080.1 | Sy	3	4	4	4	7	7	7	112.92	1037	1037;976;1044	1.6054e-16	4047800	4				493	486;784;1928;2313	True;True;True;True	498;799;1978;2371	519;855;2119;2606	585;964;2397;2958	585;964;2397;2958
AT4G34110.1	AT4G34110.1	7	7	7	>AT4G34110.1 | Symbols: PAB2, PABP2, ATPAB2 | poly(A) binding protein 2 | chr4:16336732-16339892 FORWARD LENGTH=629	1	7	7	7	15.4	15.4	15.4	68672	629	629	2.1321e-97	5149000	7				494	245;639;1359;1515;1639;1978;2265	True;True;True;True;True;True;True	252;653;1388;1549;1681;2028;2320	255;704;1492;1662;1803;2173;2485	288;800;1699;1889;2047;2466;2825	288;800;1699;1889;2047;2466;2825
AT4G34350.1	AT4G34350.1	5	5	5	>AT4G34350.1 | Symbols: CLB6, ISPH, HDR | 4-hydroxy-3-methylbut-2-enyl diphosphate reductase | chr4:16428681-16431038 REVERSE LENGTH=466	1	5	5	5	17.2	17.2	17.2	52.78	466	466	4.4153e-28	1938700	7				495	633;685;744;1288;2329	True;True;True;True;True	647;699;759;1313;2387	698;752;814;1405;2628	794;855;856;922;1603;2982;2983	794;855;922;1603;2982
AT4G34450.1	AT4G34450.1	2	2	2	>AT4G34450.1 | Symbols: | coatomer gamma-2 subunit, putative / gamma-2 coat protein, putative / gamma-2 COP, putative | chr4:16471956-16476795 FORWARD LENGTH=886	1	2	2	2	2.6	2.6	2.6	98.49	886	886	0.00029652	731040	2				496	103;2547	True;True	108;2609	108;2857	122;3243	122;3243
AT4G34670.1	AT4G34670.1	5	2	2	>AT4G34670.1 | Symbols: | Ribosomal protein S3Ae | chr4:16548724-16550222 FORWARD LENGTH=262	1	5	2	2	27.1	13.7	13.7	29803	262	262	1.3564e-42	5591300	2				497	543;1704;1864;2318;2544	False;True;False;True;False	556;1748;1912;2376;2606	582;1872;2048;2049;2616;2854	655;2129;2319;2320;2970;3240	655;2129;2319;2970;3240
AT4G34870.1	AT4G34870.1	3	3	3	>AT4G34870.1 | Symbols: ROC5, ATCYP1 | rotamase cyclophilin 5 | chr4:16614451-16614969 FORWARD LENGTH=172	1	3	3	3	27.3	27.3	27.3	18378	172	172	3.642e-15	5358300	4				498	897;2319;2353	True;True;True	916;2377;2411;2412	978;2617;2652;2653	1099;2971;3010;3011	1099;2971;3010	58	68
AT4G35090.1;AT4G35090.2	AT4G35090.1;AT4G35090.2	3;2	3;2	2;2	>AT4G35090.1 | Symbols: CAT2 | catalase 2 | chr4:16700937-16703215 REVERSE LENGTH=492;>AT4G35090.2 | Symbols: CAT2 | catalase 2 | chr4:16701105-16703215 REVERSE LENGTH=474	2	3	3	2	6.9	6.9	4.5	56931	492	492;474	3.3845e-19	1718700	3				499	743;1971;2149	True;True;True	758;2021;2201	813;2165;2353	921;2456;2670	921;2456;2670
AT4G35783.1	AT4G35783.1	1	1	1	>AT4G35783.1 | Symbols: RTFL6, DVL17 | ROTUNDIFOLIA like 6 | chr4:16952612-16952800 FORWARD LENGTH=62	1	1	1	1	19.4	19.4	19.4	7577	62	62	0.013307	1045400	1				500	1509	TRUE	1543	1655	1882	1882	59	1
AT4G35830.1;AT2G05710.1;AT4G35830.2;AT4G26970.1	AT4G35830.1;AT2G05710.1;AT4G35830.2	4;3;2;1	4;3;2;1	4;3;2;1	>AT4G35830.1 | Symbols: ACO1 | aconitase 1 | chr4:16973007-16977949 REVERSE LENGTH=898;>AT2G05710.1 | Symbols: ACO3 | aconitase 3 | chr2:2141591-2146350 FORWARD LENGTH=990;>AT4G35830.2 | Symbols: ACO1 | aconitase 1 | chr4:16973007-16977278 REVERSE LENGTH=7	4	4	4	4	5.2	5.2	5.2	98151	898	898;990;795;995	4.943e-07	1017100	4				501	242;968;1806;1916	True;True;True;True	249;991;1853;1966	252;1058;1989;2107	284;1197;2253;2382	284;1197;2253;2382
AT4G35850.1	AT4G35850.1	1	1	1	>AT4G35850.1 | Symbols: | Pentatricopeptide repeat (PPR) superfamily protein | chr4:16983638-16986681 FORWARD LENGTH=444	1	1	1	1	1.4	1.4	1.4	50456	444	444	0.0094306	0	1				502	1351	TRUE	1380	1484	1689	1689	60	424
AT4G36020.1	AT4G36020.1	1	1	1	>AT4G36020.1 | Symbols: CSDP1 | cold shock domain protein 1 | chr4:17043443-17044342 REVERSE LENGTH=299	1	1	1	1	7	7	7	30087	299	299	0.015074	307550	1				503	2014	TRUE	2064	2215	2517	2517
AT4G36130.1	AT4G36130.1	5	1	1	>AT4G36130.1 | Symbols: | Ribosomal protein L2 family | chr4:17097613-17098656 FORWARD LENGTH=258	1	5	1	1	26	7.4	7.4	27948	258	258	9.7483e-09	742460	2				504	155;204;223;793;2332	False;True;False;False;False	161;211;230;808;2390	163;213;233;864;2631	183;243;244;264;973;2986	183;243;264;973;2986	27	165
AT4G36760.1	AT4G36760.1	1	1	1	>AT4G36760.1 | Symbols: ATAPP1, APP1 | aminopeptidase P1 | chr4:17326688-17329979 FORWARD LENGTH=645	1	1	1	1	2.2	2.2	2.2	71992	645	645	0.008838	1102500	1				505	1302	TRUE	1327	1419	1617	1617
AT4G37510.1	AT4G37510.1	1	1	1	>AT4G37510.1 | Symbols: | Ribonuclease III family protein | chr4:17626259-17628854 REVERSE LENGTH=537	1	1	1	1	3	3	3	62431	537	537	0.024239	0	1	+			506	1722	TRUE	1768	1898	2157	2157	61;62	374;383
AT4G37830.1	AT4G37830.1	1	1	1	>AT4G37830.1 | Symbols: | cytochrome c oxidase-related | chr4:17787672-17788762 REVERSE LENGTH=102	1	1	1	1	14.7	14.7	14.7	11235	102	102	1.5224e-35	718620	2				507	1624	TRUE	1666	1787	2029;2030	2030
AT4G37930.1	AT4G37930.1	4	4	4	>AT4G37930.1 | Symbols: SHM1, STM, SHMT1 | serine transhydroxymethyltransferase 1 | chr4:17831891-17834742 REVERSE LENGTH=517	1	4	4	4	11.6	11.6	11.6	57.4	517	517	2.7838e-08	2325000	4				508	500;1305;1772;2382	True;True;True;True	512;1330;1819;2442	533;1422;1951;2685	603;1621;2212;3045	603;1621;2212;3045
AT4G38680.1	AT4G38680.1	1	1	1	>AT4G38680.1 | Symbols: GRP2, CSDP2, CSP2, ATCSP2 | glycine rich protein 2 | chr4:18072240-18072851 REVERSE LENGTH=203	1	1	1	1	10.8	10.8	10.8	19153	203	203	9.6238e-07	12525000	1				509	637	TRUE	651	702	798	798
AT4G38740.1;AT2G21130.1	AT4G38740.1;AT2G21130.1	4;2	4;2	4;2	>AT4G38740.1 | Symbols: ROC1 | rotamase CYP 1 | chr4:18083620-18084138 REVERSE LENGTH=172;>AT2G21130.1 | Symbols: | Cyclophilin-like peptidyl-prolyl cis-trans isomerase family protein | chr2:9055619-9056143 REVERSE LENGTH=174	2	4	4	4	43.6	43.6	43.6	18373	172	172;174	9.4975e-19	4248600	4				510	851;1061;2136;2523	True;True;True;True	868;1084;2188;2585	929;1155;2340;2831	1045;1317;2656;3211	1045;1317;2656;3211
AT4G38970.1;AT4G38970.2	AT4G38970.1;AT4G38970.2	10;7	10;7	5;4	>AT4G38970.1 | Symbols: FBA2 | fructose-bisphosphate aldolase 2 | chr4:18163714-18165659 REVERSE LENGTH=398;>AT4G38970.2 | Symbols: FBA2 | fructose-bisphosphate aldolase 2 | chr4:18163769-18165659 REVERSE LENGTH=381	2	10	10	5	29.4	29.4	17.6	42987	398	398;381	8.2741e-93	6284700	11				511	106;142;681;727;1239;1561;1562;1846;2121;2256	True;True;True;True;True;True;True;True;True;True	111;147;695;742;1263;1600;1601;1894;2172;2311	112;149;748;797;1349;1716;1717;2030;2324;2476	127;168;851;903;904;1539;1951;1952;2297;2639;2816	127;168;851;903;1539;1951;1952;2297;2639;2816
AT4G39200.2;AT4G39200.1;AT4G34555.1;AT2G16360.1	AT4G39200.2;AT4G39200.1;AT4G34555.1;AT2G16360.1	5;5;3;3	5;5;3;3	3;3;1;1	>AT4G39200.2 | Symbols: | Ribosomal protein S25 family protein | chr4:18257464-18258464 FORWARD LENGTH=107;>AT4G39200.1 | Symbols: | Ribosomal protein S25 family protein | chr4:18257464-18258464 FORWARD LENGTH=108;>AT4G34555.1 | Symbols: | Ribosomal pro	4	5	5	3	43	43	31.8	11925	107	107;108;108;125	3.9027e-62	7831000	7				512	555;1301;1559;2421;2422	True;True;True;True;True	568;1326;1598;2482;2483	594;1418;1714;2726;2727	669;1616;1948;1949;3091;3092;3093	669;1616;1949;3091;3092
AT4G39260.3;AT4G39260.2;AT4G39260.1;AT4G39260.4	AT4G39260.3;AT4G39260.2;AT4G39260.1;AT4G39260.4	4;4;4;2	4;4;4;2	4;4;4;2	>AT4G39260.3 | Symbols: CCR1, ATGRP8, GR-RBP8, GRP8 | cold, circadian rhythm, and RNA binding 1 | chr4:18274166-18274958 REVERSE LENGTH=92;>AT4G39260.2 | Symbols: CCR1, ATGRP8, GR-RBP8, GRP8 | cold, circadian rhythm, and RNA binding 1 | chr4:18274166-18274	4	4	4	4	57.6	57.6	57.6	10.23	92	92;126;169;105	7.1379e-15	6320500	5				513	280;302;2148;2355	True;True;True;True	288;310;2200;2414	294;316;2352;2655	329;330;356;2669;3013	329;356;2669;3013
AT4G39330.2;AT4G39330.1	AT4G39330.2;AT4G39330.1	1;1	1;1	1;1	>AT4G39330.2 | Symbols: ATCAD9, CAD9 | cinnamyl alcohol dehydrogenase 9 | chr4:18291268-18292740 FORWARD LENGTH=311;>AT4G39330.1 | Symbols: ATCAD9, CAD9 | cinnamyl alcohol dehydrogenase 9 | chr4:18291268-18292772 FORWARD LENGTH=360	2	1	1	1	4.5	4.5	4.5	33253	311	311;360	0.0072827	191590	1				514	1713	TRUE	1759	1888	2147	2147
AT5G01410.1;AT2G38210.1;AT2G38230.1	AT5G01410.1	4;1;1	4;1;1	4;1;1	>AT5G01410.1 | Symbols: PDX1, ATPDX1.3, RSR4, PDX1.3, ATPDX1 | Aldolase-type TIM barrel family protein | chr5:172576-173505 REVERSE LENGTH=309	3	4	4	4	13.9	13.9	13.9	33216	309	309;79;309	1.4526e-22	927610	5				515	866;1130;1193;2178	True;True;True;True	885;1153;1216;2230	946;1225;1292;2385	1065;1398;1471;2703;2704	1065;1398;1471;2703
AT5G01600.1	AT5G01600.1	2	2	2	>AT5G01600.1 | Symbols: ATFER1, FER1 | ferretin 1 | chr5:228149-229594 REVERSE LENGTH=255	1	2	2	2	6.3	6.3	6.3	28178	255	255	4.6552e-22	458740	2				516	26;1077	True;True	27;1100	27;1171	33;1337	33;1337
AT5G02450.1	AT5G02450.1	5	5	1	>AT5G02450.1 | Symbols: | Ribosomal protein L36e family protein | chr5:533501-534394 FORWARD LENGTH=108	1	5	5	1	32.4	32.4	10.2	12189	108	108	2.27E-20	2192400	5				517	397;398;472;1645;2284	True;True;True;True;True	408;409;484;1687;2339	421;422;504;1809;2507	473;474;568;2054;2848	473;474;568;2054;2848
AT5G02490.1;AT1G56410.1	AT5G02490.1;AT1G56410.1	10;9	1;1	1;1	>AT5G02490.1 | Symbols: | Heat shock protein 70 (Hsp 70) family protein | chr5:550296-552565 REVERSE LENGTH=653;>AT1G56410.1 | Symbols: ERD2, HSP70T-1 | heat shock protein 70 (Hsp 70) family protein | chr1:21117147-21119241 FORWARD LENGTH=617	2	10	1	1	18.4	1.8	1.8	71386	653	653;617	2.6378e-90	405980	1				518	219;299;1577;1583;1628;1683;2242;2303;2453;2454	False;True;False;False;False;False;False;False;False;False	226;307;1618;1624;1670;1726;2297;2359;2514;2515	229;313;1736;1742;1791;1848;2461;2593;2759;2760	260;353;1974;1981;2035;2100;2798;2942;3131;3132;3133;3134	260;353;1974;1981;2035;2100;2798;2942;3131;3134
AT5G02500.1;AT5G02500.2;AT3G12580.1	AT5G02500.1;AT5G02500.2;AT3G12580.1	16;14;10	16;14;10	5;5;2	>AT5G02500.1 | Symbols: HSC70-1, HSP70-1, AT-HSC70-1, HSC70 | heat shock cognate protein 70-1 | chr5:554055-556334 REVERSE LENGTH=651;>AT5G02500.2 | Symbols: HSC70-1, HSP70-1, AT-HSC70-1, HSC70 | heat shock cognate protein 70-1 | chr5:554055-556334 REVERSE	3	16	16	5	32.6	32.6	10.6	71357	651	651;521;650	1.1796e-146	17709000	20				519	190;191;219;300;460;584;1577;1583;1628;1683;1965;2088;2242;2303;2453;2454	True;True;True;True;True;True;True;True;True;True;True;True;True;True;True;True	197;198;226;308;472;597;598;1618;1624;1670;1726;2015;2139;2297;2359;2514;2515	199;200;229;314;490;633;634;1736;1742;1791;1848;2157;2290;2461;2593;2759;2760	227;228;229;260;354;552;719;720;1974;1981;2035;2100;2444;2603;2798;2942;3131;3132;3133;3134	227;229;260;354;552;720;1974;1981;2035;2100;2444;2603;2798;2942;3131;3134
AT5G02870.1;AT5G02870.2	AT5G02870.1;AT5G02870.2	14;13	14;13	4;3	>AT5G02870.1 | Symbols: | Ribosomal protein L4/L1 family | chr5:657830-659526 FORWARD LENGTH=407;>AT5G02870.2 | Symbols: | Ribosomal protein L4/L1 family | chr5:657830-659526 FORWARD LENGTH=406	2	14	14	4	36.1	36.1	7.6	44721	407	407;406	5.3953e-254	17240000	16				520	65;113;604;668;814;941;942;943;1080;1653;1754;1755;1886;2511	True;True;True;True;True;True;True;True;True;True;True;True;True;True	69;118;618;682;830;962;963;964;1103;1695;1801;1802;1934;2573	69;119;669;734;886;1025;1026;1027;1174;1817;1931;1932;2071;2072;2819	79;135;760;836;996;997;1154;1155;1156;1340;2062;2192;2193;2345;2346;3198	79;135;760;836;997;1154;1155;1156;1340;2062;2192;2193;2346;3198	44	291
AT5G02960.1;AT3G09680.1	AT5G02960.1;AT3G09680.1	5;3	5;3	5;3	>AT5G02960.1 | Symbols: | Ribosomal protein S12/S23 family protein | chr5:693280-694396 REVERSE LENGTH=142;>AT3G09680.1 | Symbols: | Ribosomal protein S12/S23 family protein | chr3:2969197-2970291 REVERSE LENGTH=142	2	5	5	5	22.5	22.5	22.5	15735	142	142;142	9.9723e-104	14359000	6				521	665;1102;1158;1957;2467	True;True;True;True;True	679;1125;1181;2007;2528	731;1196;1255;2149;2773	832;1365;1366;1431;2435;3148	832;1366;1431;2435;3148
AT5G03690.2;AT5G03690.1	AT5G03690.2;AT5G03690.1	1;1	1;1	1;1	>AT5G03690.2 | Symbols: | Aldolase superfamily protein | chr5:963389-964982 REVERSE LENGTH=359;>AT5G03690.1 | Symbols: | Aldolase superfamily protein | chr5:963389-964982 REVERSE LENGTH=393	2	1	1	1	3.6	3.6	3.6	38.63	359	359;393	0.0078558	167190	1				522	700	TRUE	714	768	873	873
AT5G04140.1;AT5G04140.2	AT5G04140.1;AT5G04140.2	1;1	1;1	1;1	>AT5G04140.1 | Symbols: GLU1, GLS1, GLUS, FD-GOGAT | glutamate synthase 1 | chr5:1130031-1138186 FORWARD LENGTH=1622;>AT5G04140.2 | Symbols: GLU1, GLS1, GLUS, FD-GOGAT | glutamate synthase 1 | chr5:1130031-1138186 FORWARD LENGTH=1648	2	1	1	1	1.1	1.1	1.1	176.75	1622	1622;1648	0.07851	0	1				523	1810	TRUE	1857	1993	2257	2257
AT5G04180.1	AT5G04180.1	1	1	1	>AT5G04180.1 | Symbols: ATACA3, ACA3 | alpha carbonic anhydrase 3 | chr5:1147907-1149237 REVERSE LENGTH=277	1	1	1	1	5.1	5.1	5.1	31398	277	277	9.9947e-05	593850	2				524	2093	TRUE	2144	2295	2608;2609	2609
AT5G04430.1;AT5G04430.2	AT5G04430.1;AT5G04430.2	7;7	7;7	7;7	>AT5G04430.1 | Symbols: BTR1, BTR1S | binding to TOMV RNA 1L (long form) | chr5:1250602-1253523 REVERSE LENGTH=313;>AT5G04430.2 | Symbols: BTR1, BTR1L | binding to TOMV RNA 1L (long form) | chr5:1250602-1253523 REVERSE LENGTH=334	2	7	7	7	31.3	31.3	31.3	33.82	313	313;334	2.3983e-23	13843000	9				525	100;485;570;1035;1461;1619;1927	True;True;True;True;True;True;True	105;497;583;1058;1492;1661;1977	105;518;618;1128;1602;1782;2118	119;583;584;703;1284;1819;1820;2023;2396	119;583;703;1284;1820;2023;2396
AT5G04590.1	AT5G04590.1	7	7	7	>AT5G04590.1 | Symbols: SIR | sulfite reductase | chr5:1319404-1322298 FORWARD LENGTH=642	1	7	7	7	17.9	17.9	17.9	71949	642	642	1.0629e-27	3990000	8				526	513;1047;1307;1587;1701;2027;2331	True;True;True;True;True;True;True	525;1070;1332;1628;1744;2078;2389	548;1141;1424;1746;1868;2229;2630	619;1298;1623;1985;2125;2532;2533;2985	619;1298;1623;1985;2125;2533;2985
AT5G05700.1	AT5G05700.1	1	1	1	>AT5G05700.1 | Symbols: ATE1, DLS1, ATATE1 | arginine-tRNA protein transferase 1 | chr5:1712950-1715639 REVERSE LENGTH=632	1	1	1	1	1.4	1.4	1.4	71.54	632	632	0.0091252	861410	1				527	1241	TRUE	1265	1351	1541	1541
AT5G06540.1	AT5G06540.1	1	1	1	>AT5G06540.1 | Symbols: | Pentatricopeptide repeat (PPR) superfamily protein | chr5:1999181-2001049 REVERSE LENGTH=622	1	1	1	1	1.6	1.6	1.6	70494	622	622	0.027893	0	1	+			528	1548	TRUE	1585	1700	1932	1932	63	1
AT5G07350.1;AT5G07350.2	AT5G07350.1;AT5G07350.2	10;10	10;10	6;6	>AT5G07350.1 | Symbols: Tudor1, AtTudor1, TSN1 | TUDOR-SN protein 1 | chr5:2320344-2324892 REVERSE LENGTH=991;>AT5G07350.2 | Symbols: Tudor1, AtTudor1, TSN1 | TUDOR-SN protein 1 | chr5:2320021-2324892 REVERSE LENGTH=1007	2	10	10	6	12.4	12.4	7.7	108.23	991	991;1007	2.6189e-56	5735200	11				529	93;221;865;1811;1831;1832;2029;2214;2514;2546	True;True;True;True;True;True;True;True;True;True	98;228;884;1858;1879;1880;2080;2269;2576;2608	98;231;945;1994;2015;2016;2231;2430;2822;2856	112;262;1064;2258;2280;2281;2282;2535;2763;3202;3242	112;262;1064;2258;2280;2282;2535;2763;3202;3242
AT5G07410.1	AT5G07410.1	4	1	1	>AT5G07410.1 | Symbols: | Pectin lyase-like superfamily protein | chr5:2345852-2347276 FORWARD LENGTH=361	1	4	1	1	19.4	7.2	7.2	39337	361	361	2.8351e-09	2289300	1				530	944;1636;1876;2478	False;False;True;False	965;1678;1924;2539	1028;1800;2061;2784	1157;2044;2335;3159	1157;2044;2335;3159
AT5G07420.1	AT5G07420.1	2	2	2	>AT5G07420.1 | Symbols: | Pectin lyase-like superfamily protein | chr5:2349547-2351366 FORWARD LENGTH=361	1	2	2	2	8	8	8	39658	361	361	0.0078118	1239900	2				531	185;2479	True;True	192;2540	194;2785	222;3160	222;3160
AT5G07440.3;AT5G07440.2;AT5G07440.1	AT5G07440.3;AT5G07440.2;AT5G07440.1	1;1;1	1;1;1	1;1;1	>AT5G07440.3 | Symbols: GDH2 | glutamate dehydrogenase 2 | chr5:2356153-2357546 FORWARD LENGTH=309;>AT5G07440.2 | Symbols: GDH2 | glutamate dehydrogenase 2 | chr5:2356153-2358012 FORWARD LENGTH=411;>AT5G07440.1 | Symbols: GDH2 | glutamate dehydrogenase 2 |	3	1	1	1	4.9	4.9	4.9	33209	309	309;411;411	0.010802	575420	1				532	792	TRUE	807	863	972	972
AT5G07660.1	AT5G07660.1	1	1	1	>AT5G07660.1 | Symbols: SMC6A | structural maintenance of chromosomes 6A | chr5:2422839-2429912 FORWARD LENGTH=1058	1	1	1	1	0.9	0.9	0.9	122.19	1058	1058	0.020934	2629100	1	+			533	985	TRUE	1008	1076	1218	1218	64	880
AT5G08690.1;AT5G08670.1;AT5G08680.1	AT5G08690.1;AT5G08670.1;AT5G08680.1	8;8;8	7;7;7	7;7;7	>AT5G08690.1 | Symbols: | ATP synthase alpha/beta family protein | chr5:2825739-2828352 FORWARD LENGTH=556;>AT5G08670.1 | Symbols: | ATP synthase alpha/beta family protein | chr5:2818395-2821149 REVERSE LENGTH=556;>AT5G08680.1 | Symbols: | ATP synthase	3	8	7	7	21.4	19.4	19.4	59712	556	556;556;559	2.1042e-70	8613000	7				534	595;914;1006;1170;1532;1758;2334;2502	True;False;True;True;True;True;True;True	609;934;1029;1193;1568;1805;2392;2563	660;997;1098;1268;1682;1935;2633;2808	749;1120;1248;1444;1912;2196;2988;3186	749;1120;1248;1444;1912;2196;2988;3186
AT5G09550.1	AT5G09550.1	3	3	3	>AT5G09550.1 | Symbols: | GDP dissociation inhibitor family protein / Rab GTPase activator family protein | chr5:2963850-2966465 FORWARD LENGTH=445	1	3	3	3	8.3	8.3	8.3	49549	445	445	1.354e-12	475740	3				535	92;579;958	True;True;True	97;592;981	97;628;1048	111;714;1183	111;714;1183
AT5G10360.1;AT5G10360.2	AT5G10360.1;AT5G10360.2	8;6	8;6	4;2	>AT5G10360.1 | Symbols: EMB3010, RPS6B | Ribosomal protein S6e | chr5:3258734-3260142 REVERSE LENGTH=249;>AT5G10360.2 | Symbols: EMB3010 | Ribosomal protein S6e | chr5:3258734-3260142 REVERSE LENGTH=197	2	8	8	4	39	39	18.5	28162	249	249;197	6.7902e-44	20056000	9				536	627;787;1136;1254;1409;1410;1523;1752	True;True;True;True;True;True;True;True	641;802;1159;1278;1439;1440;1558;1799	692;858;1231;1369;1544;1545;1546;1672;1929	786;967;1405;1562;1753;1754;1755;1901;2190	786;967;1405;1562;1753;1755;1901;2190	57	1
AT5G10470.1;AT5G10470.2	AT5G10470.1;AT5G10470.2	1;1	1;1	1;1	>AT5G10470.1 | Symbols: KCA1, KAC1 | kinesin like protein for actin based chloroplast movement 1 | chr5:3290121-3297248 REVERSE LENGTH=1273;>AT5G10470.2 | Symbols: KAC1 | kinesin like protein for actin based chloroplast movement 1 | chr5:3290121-3297248 RE	2	1	1	1	0.9	0.9	0.9	141.03	1273	1273;1274	0.0080732	0	1				537	1135	TRUE	1158	1230	1404	1404
AT5G10770.1	AT5G10770.1	1	1	1	>AT5G10770.1 | Symbols: | Eukaryotic aspartyl protease family protein | chr5:3403331-3405331 REVERSE LENGTH=474	1	1	1	1	3.2	3.2	3.2	49864	474	474	5.9026e-06	0	1				538	329	TRUE	337	343	386	386
AT5G11170.2;AT5G11200.1;AT5G11170.1;AT5G11200.3;AT5G11200.2	AT5G11170.2;AT5G11200.1;AT5G11170.1;AT5G11200.3;AT5G11200.2	1;1;1;1;1	1;1;1;1;1	1;1;1;1;1	>AT5G11170.2 | Symbols: | DEAD/DEAH box RNA helicase family protein | chr5:3554272-3556646 FORWARD LENGTH=344;>AT5G11200.1 | Symbols: | DEAD/DEAH box RNA helicase family protein | chr5:3567389-3570686 FORWARD LENGTH=427;>AT5G11170.1 | Symbols: | DEAD/	5	1	1	1	5.5	5.5	5.5	39093	344	344;427;427;468;486	0.0045534	0	1				539	2418	TRUE	2479	2723	3088	3088
AT5G11420.1;AT5G25460.1	AT5G11420.1;AT5G25460.1	1;1	1;1	1;1	>AT5G11420.1 | Symbols: | Protein of unknown function, DUF642 | chr5:3644655-3646991 FORWARD LENGTH=366;>AT5G25460.1 | Symbols: | Protein of unknown function, DUF642 | chr5:8863430-8865394 FORWARD LENGTH=369	2	1	1	1	3.6	3.6	3.6	39.64	366	366;369	0.002116	662670	1				540	2641	TRUE	2704	2953	3356	3356
AT5G12140.1	AT5G12140.1	1	1	1	>AT5G12140.1 | Symbols: ATCYS1, CYS1 | cystatin-1 | chr5:3923295-3923936 REVERSE LENGTH=101	1	1	1	1	15.8	15.8	15.8	11255	101	101	0.0036885	0	1				541	317	TRUE	325	331	371	371
AT5G13450.2;AT5G13450.1	AT5G13450.2;AT5G13450.1	1;1	1;1	1;1	>AT5G13450.2 | Symbols: ATP5 | delta subunit of Mt ATP synthase | chr5:4310558-4311941 REVERSE LENGTH=190;>AT5G13450.1 | Symbols: ATP5 | delta subunit of Mt ATP synthase | chr5:4310558-4311941 REVERSE LENGTH=238	2	1	1	1	8.9	8.9	8.9	21083	190	190;238	0.0027439	432110	1				542	494	TRUE	506	527	595	595
AT5G13490.2;AT5G13490.1	AT5G13490.2;AT5G13490.1	9;9	9;9	5;5	>AT5G13490.2 | Symbols: AAC2 | ADP/ATP carrier 2 | chr5:4336034-4337379 FORWARD LENGTH=385;>AT5G13490.1 | Symbols: AAC2 | ADP/ATP carrier 2 | chr5:4336034-4337379 FORWARD LENGTH=385	2	9	9	5	19.7	19.7	12.5	41745	385	385;385	1.4833e-33	7812000	11				543	619;1331;1740;1995;2061;2174;2366;2583;2584	True;True;True;True;True;True;True;True;True	633;1356;1786;2045;2112;2226;2425;2646;2647	684;1449;1450;1916;2193;2263;2381;2667;2668;2894;2895	776;1651;1652;2176;2489;2572;2699;3026;3027;3285;3286	776;1651;2176;2489;2572;2699;3027;3285;3286
AT5G13510.1	AT5G13510.1	1	1	1	>AT5G13510.1 | Symbols: | Ribosomal protein L10 family protein | chr5:4341294-4341956 FORWARD LENGTH=220	1	1	1	1	6.8	6.8	6.8	24736	220	220	0.22292	281020	1				544	1137	TRUE	1160	1232	1406	1406
AT5G13780.1	AT5G13780.1	1	1	1	>AT5G13780.1 | Symbols: | Acyl-CoA N-acyltransferases (NAT) superfamily protein | chr5:4447610-4448603 REVERSE LENGTH=192	1	1	1	1	6.8	6.8	6.8	21714	192	192	0.011486	435540	1				545	9	TRUE	9	9	13	13
AT5G14320.2;AT5G14320.1	AT5G14320.2;AT5G14320.1	1;1	1;1	1;1	>AT5G14320.2 | Symbols: | Ribosomal protein S13/S18 family | chr5:4618189-4618772 REVERSE LENGTH=128;>AT5G14320.1 | Symbols: | Ribosomal protein S13/S18 family | chr5:4617839-4618772 REVERSE LENGTH=169	2	1	1	1	10.9	10.9	10.9	14412	128	128;169	8.3594e-09	182030	1				546	1841	TRUE	1889	2025	2292	2292
AT5G14740.2;AT5G14740.1;AT5G14740.5;AT5G14740.4;AT5G14740.3	AT5G14740.2;AT5G14740.1;AT5G14740.5;AT5G14740.4;AT5G14740.3	12;11;9;9;9	6;5;5;5;5	6;5;5;5;5	>AT5G14740.2 | Symbols: CA2, CA18, BETA CA2 | carbonic anhydrase 2 | chr5:4760536-4762382 FORWARD LENGTH=259;>AT5G14740.1 | Symbols: CA2, CA18, BETA CA2 | carbonic anhydrase 2 | chr5:4758257-4762382 FORWARD LENGTH=331;>AT5G14740.5 | Symbols: CA2, CA18, BET	5	12	6	6	52.1	29.3	29.3	28344	259	259;331;310;330;330	0	13767000	7				547	277;390;737;1041;1122;1328;1612;1613;2306;2370;2558;2615	False;False;True;True;True;True;False;False;False;True;True;False	285;401;752;1064;1145;1353;1654;1655;2362;2429;2621;2678	291;413;807;1134;1217;1446;1775;1776;2596;2672;2869;2926	325;464;915;1290;1389;1390;1648;2016;2017;2945;3031;3256;3321;3322	325;464;915;1290;1390;1648;2016;2017;2945;3031;3256;3322	39	117
AT5G15090.2;AT5G15090.1	AT5G15090.2;AT5G15090.1	1;1	1;1	1;1	>AT5G15090.2 | Symbols: VDAC3 | voltage dependent anion channel 3 | chr5:4889641-4891389 REVERSE LENGTH=274;>AT5G15090.1 | Symbols: VDAC3, ATVDAC3 | voltage dependent anion channel 3 | chr5:4889641-4891389 REVERSE LENGTH=274	2	1	1	1	4.4	4.4	4.4	29.21	274	274;274	0.0030626	485330	1				548	1925	TRUE	1975	2116	2394	2394
AT5G15110.1	AT5G15110.1	1	1	1	>AT5G15110.1 | Symbols: | Pectate lyase family protein | chr5:4895966-4897682 FORWARD LENGTH=472	1	1	1	1	4.4	4.4	4.4	53836	472	472	0.0058815	127600	2				549	1074	TRUE	1097	1168	1332;1333	1332
AT5G15200.1;AT5G15200.2;AT5G39850.1	AT5G15200.1;AT5G15200.2;AT5G39850.1	5;4;3	5;4;3	5;4;3	>AT5G15200.1 | Symbols: | Ribosomal protein S4 | chr5:4935124-4936334 REVERSE LENGTH=198;>AT5G15200.2 | Symbols: | Ribosomal protein S4 | chr5:4935602-4936334 REVERSE LENGTH=156;>AT5G39850.1 | Symbols: | Ribosomal protein S4 | chr5:15950053-15951171 FOR	3	5	5	5	23.2	23.2	23.2	23036	198	198;156;197	5.0309e-19	12371000	7				550	339;1237;1446;1780;1842	True;True;True;True;True	347;1261;1477;1827;1890	354;1345;1587;1960;2026	398;399;1533;1534;1803;2221;2293	399;1533;1803;2221;2293
AT5G15450.1	AT5G15450.1	1	1	1	>AT5G15450.1 | Symbols: APG6, CLPB3, CLPB-P | casein lytic proteinase B3 | chr5:5014399-5018255 REVERSE LENGTH=968	1	1	1	1	1.5	1.5	1.5	108.94	968	968	0.005315	0	1				551	121	TRUE	126	128	146	146
AT5G15490.1;AT5G39320.1;AT3G29360.2;AT3G29360.1;AT1G26570.1;AT3G01010.1	AT5G15490.1	8;3;3;3;2;1	8;3;3;3;2;1	8;3;3;3;2;1	>AT5G15490.1 | Symbols: | UDP-glucose 6-dehydrogenase family protein | chr5:5027872-5029314 REVERSE LENGTH=480	6	8	8	8	21.7	21.7	21.7	53117	480	480;480;480;480;481;158	6.5203e-24	3578000	10				552	4;134;471;900;1192;1403;1513;1815	True;True;True;True;True;True;True;True	4;139;483;919;1215;1433;1547;1863	4;141;503;981;1291;1538;1660;1999	5;160;566;567;1102;1470;1747;1887;2263;2264	5;160;566;1102;1470;1747;1887;2263
AT5G15650.1	AT5G15650.1	4	1	1	>AT5G15650.1 | Symbols: RGP2, ATRGP2 | reversibly glycosylated polypeptide 2 | chr5:5092203-5094093 FORWARD LENGTH=360	1	4	1	1	17.2	3.9	3.9	40.89	360	360	1.4494e-23	266160	1				553	257;412;927;2156	False;False;True;False	265;423;948;2208	269;436;1011;2360	302;489;1138;2677	302;489;1138;2677
AT5G16130.1	AT5G16130.1	6	6	6	>AT5G16130.1 | Symbols: | Ribosomal protein S7e family protein | chr5:5268984-5269912 FORWARD LENGTH=190	1	6	6	6	26.8	26.8	26.8	22.06	190	190	2.4194e-38	3672800	9				554	368;585;586;1670;2201;2202	True;True;True;True;True;True	378;599;600;1713;2254;2255	387;635;636;1835;2413;2414	436;437;721;722;2084;2743;2744;2745;2746	436;721;722;2084;2743;2745
AT5G17920.2;AT5G17920.1	AT5G17920.2;AT5G17920.1	17;17	17;17	6;6	>AT5G17920.2 | Symbols: ATCIMS | Cobalamin-independent synthase family protein | chr5:5935771-5939195 FORWARD LENGTH=765;>AT5G17920.1 | Symbols: ATCIMS, ATMETS, ATMS1 | Cobalamin-independent synthase family protein | chr5:5935771-5939195 FORWARD LENGTH=765	2	17	17	6	31	31	16.2	84356	765	765;765	4.8288e-146	44770000	19				555	120;158;208;499;544;658;789;1140;1186;1342;1361;1480;1913;2105;2534;2586;2606	True;True;True;True;True;True;True;True;True;True;True;True;True;True;True;True;True	125;164;215;511;557;672;804;1163;1209;1369;1390;1511;1963;2156;2596;2649;2669	127;166;217;532;583;723;860;1235;1285;1466;1494;1621;2104;2308;2844;2897;2917	145;186;248;601;602;656;822;969;1409;1410;1464;1671;1701;1840;2379;2623;3229;3288;3312	145;186;248;601;656;822;969;1410;1464;1671;1701;1840;2379;2623;3229;3288;3312	40	11
AT5G18380.3;AT5G18380.2;AT5G18380.1;AT3G04230.1	AT5G18380.3;AT5G18380.2;AT5G18380.1	7;7;7;2	7;7;7;2	1;1;1;1	>AT5G18380.3 | Symbols: | Ribosomal protein S5 domain 2-like superfamily protein | chr5:6090128-6090693 REVERSE LENGTH=139;>AT5G18380.2 | Symbols: | Ribosomal protein S5 domain 2-like superfamily protein | chr5:6090128-6090693 REVERSE LENGTH=144;>AT5G183	4	7	7	1	42.4	42.4	8.6	16054	139	139;144;146;146	4.4935e-114	15170000	7				556	148;225;497;553;842;1022;2416	True;True;True;True;True;True;True	153;232;509;566;858;1045;2477	155;235;530;592;918;1115;2721	174;266;599;667;1033;1269;3086	174;266;599;667;1033;1269;3086
AT5G19510.1;AT5G12110.1	AT5G19510.1	7;1	7;1	6;0	>AT5G19510.1 | Symbols: | Translation elongation factor EF1B/ribosomal protein S6 family protein | chr5:6581854-6583137 REVERSE LENGTH=224	2	7	7	6	33.5	33.5	29	24201	224	224;228	3.9289e-40	5150900	7				557	260;261;779;1455;2092;2521;2552	True;True;True;True;True;True;True	268;269;794;1486;2143;2583;2615	273;274;850;1596;2294;2829;2863	306;307;959;1812;2607;3209;3249	306;307;959;1812;2607;3209;3249
AT5G19580.1	AT5G19580.1	3	3	3	>AT5G19580.1 | Symbols: | glyoxal oxidase-related protein | chr5:6607595-6609517 REVERSE LENGTH=594	1	3	3	3	4.7	4.7	4.7	64996	594	594	5.9582e-20	2027500	3				558	521;1253;1570	True;True;True	533;1277;1611	556;1368;1728	628;1561;1966	628;1561;1966
AT5G19760.1	AT5G19760.1	3	3	3	>AT5G19760.1 | Symbols: | Mitochondrial substrate carrier family protein | chr5:6679591-6681845 REVERSE LENGTH=298	1	3	3	3	12.8	12.8	12.8	31912	298	298	0.00074374	1204600	4				559	90;1539;1718	True;True;True	95;1575;1764	95;1689;1893	108;109;1920;2152	109;1920;2152
AT5G19780.1;AT5G19770.1	AT5G19780.1;AT5G19770.1	10;10	3;3	3;3	>AT5G19780.1 | Symbols: TUA5 | tubulin alpha-5 | chr5:6687212-6688926 FORWARD LENGTH=450;>AT5G19770.1 | Symbols: TUA3 | tubulin alpha-3 | chr5:6682761-6684474 REVERSE LENGTH=450	2	10	3	3	31.1	12	12	49654	450	450;450	1.7538e-100	2827500	4				560	50;250;269;370;888;923;1769;1770;1988;2614	False;False;True;False;False;True;False;False;True;False	53;257;277;380;907;943;1816;1817;2038;2677	53;260;282;389;968;969;1006;1947;1948;1949;2183;2925	60;293;315;439;1088;1089;1132;2208;2209;2210;2477;2478;3320	60;293;315;439;1088;1132;2208;2210;2477;3320
AT5G19820.1	AT5G19820.1	2	2	2	>AT5G19820.1 | Symbols: emb2734 | ARM repeat superfamily protein | chr5:6695731-6701247 REVERSE LENGTH=1116	1	2	2	2	2.2	2.2	2.2	123.82	1116	1116	5.24E-31	1087500	2				561	833;1208	True;True	849;1231	909;1307	1023;1489	1023;1489
AT5G55190.1;AT5G20020.1;AT5G20010.1	AT5G55190.1;AT5G20020.1;AT5G20010.1	3;3;3	3;3;3	3;3;3	>AT5G55190.1 | Symbols: RAN3, ATRAN3 | RAN GTPase 3 | chr5:22392285-22393957 FORWARD LENGTH=221;>AT5G20020.1 | Symbols: RAN2 | RAS-related GTP-binding nuclear protein 2 | chr5:6762817-6764381 FORWARD LENGTH=221;>AT5G20010.1 | Symbols: RAN-1, RAN1, ATRAN1 |	3	3	3	3	17.6	17.6	17.6	25079	221	221;221;221	1.6731e-13	2025500	3				562	138;613;2034	True;True;True	143;627;2085	145;678;2236	164;770;2540	164;770;2540
AT5G20250.3;AT5G20250.2;AT5G20250.1;AT5G20250.4	AT5G20250.3;AT5G20250.2;AT5G20250.1;AT5G20250.4	1;1;1;1	1;1;1;1	1;1;1;1	>AT5G20250.3 | Symbols: DIN10 | Raffinose synthase family protein | chr5:6834207-6836635 FORWARD LENGTH=749;>AT5G20250.2 | Symbols: DIN10 | Raffinose synthase family protein | chr5:6834207-6836635 FORWARD LENGTH=749;>AT5G20250.1 | Symbols: DIN10 | Raffinos	4	1	1	1	1.2	1.2	1.2	83115	749	749;749;749;844	0.0084569	3437500	1				563	1028	TRUE	1051	1121	1277	1277
AT5G20290.1;AT5G59240.1	AT5G20290.1	9;3	9;3	9;3	>AT5G20290.1 | Symbols: | Ribosomal protein S8e family protein | chr5:6851695-6853012 REVERSE LENGTH=222	2	9	9	9	44.1	44.1	44.1	24993	222	222;210	3.8642e-52	10967000	10				564	24;440;1182;1240;1818;1890;1891;1990;2378	True;True;True;True;True;True;True;True;True	24;25;452;1205;1264;1866;1938;1939;2040;2438	24;25;468;1281;1350;2002;2076;2077;2188;2681	30;31;526;1459;1540;2267;2350;2351;2483;3041	31;526;1459;1540;2267;2350;2351;2483;3041	65	210
AT5G20630.1	AT5G20630.1	2	2	2	>AT5G20630.1 | Symbols: GLP3, GLP3A, GLP3B, ATGER3, GER3 | germin 3 | chr5:6975315-6975950 REVERSE LENGTH=211	1	2	2	2	21.8	21.8	21.8	21836	211	211	0.0002207	2734300	3				565	20;2197	True;True	20;2250	20;2409	26;2738;2739	26;2738
AT5G20920.2;AT5G20920.3;AT5G20920.1	AT5G20920.2;AT5G20920.3;AT5G20920.1	1;1;1	1;1;1	1;1;1	>AT5G20920.2 | Symbols: EIF2 BETA | eukaryotic translation initiation factor 2 beta subunit | chr5:7094994-7096661 REVERSE LENGTH=267;>AT5G20920.3 | Symbols: EIF2 BETA | eukaryotic translation initiation factor 2 beta subunit | chr5:7094994-7096661 REVERSE	3	1	1	1	6.7	6.7	6.7	30534	267	267;268;268	0.0032497	1822600	2				566	2628	TRUE	2691	2939	3338;3339	3338
AT5G23010.1	AT5G23010.1	16	16	14	>AT5G23010.1 | Symbols: MAM1, IMS3 | methylthioalkylmalate synthase 1 | chr5:7703173-7706769 FORWARD LENGTH=506	1	16	16	14	50.2	50.2	47.8	55124	506	506	1.9885e-158	226870000	21				567	78;170;318;841;1165;1306;1388;1573;1808;1947;1996;2047;2089;2223;2248;2316	True;True;True;True;True;True;True;True;True;True;True;True;True;True;True;True	83;176;326;857;1188;1331;1417;1418;1614;1855;1997;2046;2098;2140;2278;2303;2374	83;178;332;917;1263;1423;1522;1523;1732;1991;2138;2139;2194;2249;2291;2439;2468;2613	95;203;372;1032;1439;1622;1729;1730;1731;1970;2255;2420;2421;2490;2491;2556;2604;2774;2805;2966;2967	95;203;372;1032;1439;1622;1731;1970;2255;2421;2491;2556;2604;2774;2805;2966	66;67	123;266
AT5G23020.1	AT5G23020.1	6	4	4	>AT5G23020.1 | Symbols: MAM-L, MAM3, IMS2 | 2-isopropylmalate synthase 2 | chr5:7718203-7721634 FORWARD LENGTH=503	1	6	4	4	18.3	13.9	13.9	55229	503	503	2.3585e-24	2682400	4				568	318;1389;1808;1946;2249;2412	False;True;False;True;True;True	326;1419;1855;1996;2304;2472	332;1524;1991;2137;2469;2716	372;1732;2255;2419;2806;3081	372;1732;2255;2419;2806;3081
AT5G23740.1	AT5G23740.1	4	1	1	>AT5G23740.1 | Symbols: RPS11-BETA | ribosomal protein S11-beta | chr5:8008251-8009330 REVERSE LENGTH=159	1	4	1	1	25.8	5	5	17749	159	159	1.0347e-25	260450	1				569	285;846;961;1716	False;False;False;True	293;862;984;1762	299;922;1051;1891	335;1037;1186;2150	335;1037;1186;2150
AT5G23900.1	AT5G23900.1	4	1	1	>AT5G23900.1 | Symbols: | Ribosomal protein L13e family protein | chr5:8064176-8065081 REVERSE LENGTH=206	1	4	1	1	13.6	5.3	5.3	23485	206	206	2.474e-44	426700	1				570	860;1115;1993;2255	False;False;True;False	879;1138;2043;2310	940;1210;2191;2475	1059;1382;2486;2815	1059;1382;2486;2815
AT5G24780.1;AT5G24780.2;AT5G24770.1	AT5G24780.1	5;2;2	5;2;2	5;2;2	>AT5G24780.1 | Symbols: VSP1, ATVSP1 | vegetative storage protein 1 | chr5:8507783-8508889 REVERSE LENGTH=270	3	5	5	5	23.7	23.7	23.7	30261	270	270;225;265	1.3339e-12	7208300	6				571	272;1113;1397;1434;2321	True;True;True;True;True	280;1136;1427;1465;2379	286;1208;1532;1574;2620	320;1379;1380;1740;1787;2974	320;1379;1740;1787;2974
AT5G25980.3;AT5G25980.1;AT5G25980.2	AT5G25980.3;AT5G25980.1;AT5G25980.2	7;7;7	7;7;7	6;6;6	>AT5G25980.3 | Symbols: TGG2, BGLU37 | glucoside glucohydrolase 2 | chr5:9072730-9075143 FORWARD LENGTH=467;>AT5G25980.1 | Symbols: TGG2, BGLU37 | glucoside glucohydrolase 2 | chr5:9072730-9075143 FORWARD LENGTH=467;>AT5G25980.2 | Symbols: TGG2, BGLU37 | g	3	7	7	6	18.2	18.2	15.8	53422	467	467;467;547	6.4258e-65	6044000	7				572	289;290;336;731;800;2257;2535	True;True;True;True;True;True;True	297;298;344;746;816;2312;2597	303;304;351;801;872;2477;2845	341;342;395;909;981;2817;3230	341;342;395;909;981;2817;3230
AT5G26000.2;AT5G26000.1	AT5G26000.2;AT5G26000.1	3;3	2;2	2;2	>AT5G26000.2 | Symbols: TGG1, BGLU38 | thioglucoside glucohydrolase 1 | chr5:9080009-9082347 REVERSE LENGTH=456;>AT5G26000.1 | Symbols: TGG1, BGLU38 | thioglucoside glucohydrolase 1 | chr5:9079678-9082347 REVERSE LENGTH=541	2	3	2	2	8.1	5.7	5.7	51481	456	456;541	0.0050078	959500	2				573	646;800;1256	True;False;True	660;816;1280	711;872;1372	809;981;1565	809;981;1565
AT5G26667.3;AT5G26667.2;AT5G26667.1	AT5G26667.3;AT5G26667.2;AT5G26667.1	1;1;1	1;1;1	1;1;1	>AT5G26667.3 | Symbols: PYR6 | P-loop containing nucleoside triphosphate hydrolases superfamily protein | chr5:9276659-9278091 FORWARD LENGTH=202;>AT5G26667.2 | Symbols: PYR6 | P-loop containing nucleoside triphosphate hydrolases superfamily protein | chr5	3	1	1	1	8.4	8.4	8.4	22481	202	202;202;208	0.015287	333110	1				574	97	TRUE	102	102	116	116
AT5G26742.3;AT5G26742.1;AT5G26742.2	AT5G26742.3;AT5G26742.1;AT5G26742.2	6;6;6	6;6;6	6;6;6	>AT5G26742.3 | Symbols: emb1138 | DEAD box RNA helicase (RH3) | chr5:9285540-9288618 REVERSE LENGTH=655;>AT5G26742.1 | Symbols: emb1138 | DEAD box RNA helicase (RH3) | chr5:9285540-9288871 REVERSE LENGTH=747;>AT5G26742.2 | Symbols: emb1138 | DEAD box RNA h	3	6	6	6	11.8	11.8	11.8	70892	655	655;747;748	3.5023e-07	1560100	6				575	596;799;1374;2100;2171;2185	True;True;True;True;True;True	610;815;1403;2151;2223;2237	661;871;1508;2302;2378;2392	750;980;1715;2616;2696;2711	750;980;1715;2616;2696;2711
AT5G27470.1	AT5G27470.1	11	11	11	>AT5G27470.1 | Symbols: | seryl-tRNA synthetase / serine--tRNA ligase | chr5:9695087-9697154 FORWARD LENGTH=451	1	11	11	11	33.3	33.3	33.3	51628	451	451	9.0815e-162	124770000	14				576	363;455;505;649;957;1177;1311;1527;1736;1821;2559	True;True;True;True;True;True;True;True;True;True;True	371;467;517;663;980;1200;1336;1563;1782;1869;2622	380;485;540;714;1047;1275;1428;1677;1912;2005;2870	429;546;611;812;1181;1182;1452;1453;1627;1907;2171;2172;2270;3257	429;546;611;812;1182;1452;1627;1907;2171;2270;3257
AT5G27640.1;AT5G27640.2;AT5G25780.1	AT5G27640.1;AT5G27640.2;AT5G25780.1	11;11;6	11;11;6	11;11;6	>AT5G27640.1 | Symbols: TIF3B1, EIF3B, ATEIF3B-1, EIF3B-1, ATTIF3B1 | translation initiation factor 3B1 | chr5:9781207-9784759 REVERSE LENGTH=712;>AT5G27640.2 | Symbols: TIF3B1, EIF3B, ATEIF3B-1, EIF3B-1, ATTIF3B1 | translation initiation factor 3B1 | chr5	3	11	11	11	25.4	25.4	25.4	81874	712	712;738;714	3.9073e-49	8611100	12				577	309;1073;1178;1498;1694;1746;1859;1949;2090;2274;2612	True;True;True;True;True;True;True;True;True;True;True	317;1096;1201;1530;1737;1793;1907;1999;2141;2329;2675	323;1167;1276;1642;1860;1923;2043;2141;2292;2495;2923	363;1331;1454;1864;2116;2183;2313;2314;2424;2605;2835;3318	363;1331;1454;1864;2116;2183;2313;2424;2605;2835;3318
AT5G27700.1	AT5G27700.1	2	2	1	>AT5G27700.1 | Symbols: | Ribosomal protein S21e | chr5:9807541-9808048 REVERSE LENGTH=82	1	2	2	1	36.6	36.6	18.3	91131	82	82	6.9607e-25	2507900	2				578	182;1541	True;True	189;1577	191;1691	219;1922	219;1922
AT5G27770.1	AT5G27770.1	2	1	1	>AT5G27770.1 | Symbols: | Ribosomal L22e protein family | chr5:9836166-9837113 FORWARD LENGTH=124	1	2	1	1	21	9.7	9.7	14047	124	124	2.8672e-05	1110200	1				579	55;1981	True;False	58;2031	58;2176	65;2469	65;2469
AT5G28060.1	AT5G28060.1	2	1	1	>AT5G28060.1 | Symbols: | Ribosomal protein S24e family protein | chr5:10069791-10070792 REVERSE LENGTH=133	1	2	1	1	19.5	10.5	10.5	15419	133	133	9.1461e-19	637240	1				580	1150;1568	False;True	1173;1608	1247;1724	1422;1960	1422;1960
AT5G28500.2;AT5G28500.1	AT5G28500.2;AT5G28500.1	1;1	1;1	1;1	>AT5G28500.2 | Symbols: | unknown protein; BEST Arabidopsis thaliana protein match is: unknown protein (TAIR:AT3G04550.1). | chr5:10477810-10478945 FORWARD LENGTH=269;>AT5G28500.1 | Symbols: | unknown protein; FUNCTIONS IN: molecular_function unknown; IN	2	1	1	1	5.6	5.6	5.6	29.67	269	269;434	0.00025585	226120	1				581	2263	TRUE	2318	2483	2823	2823
AT5G42020.1;AT5G28540.1;AT5G42020.2	AT5G42020.1;AT5G28540.1;AT5G42020.2	10;10;9	10;10;9	10;10;9	>AT5G42020.1 | Symbols: BIP, BIP2 | Heat shock protein 70 (Hsp 70) family protein | chr5:16807697-16810480 REVERSE LENGTH=668;>AT5G28540.1 | Symbols: BIP1 | heat shock protein 70 (Hsp 70) family protein | chr5:10540665-10543274 REVERSE LENGTH=669;>AT5G4202	3	10	10	10	17.2	17.2	17.2	73.56	668	668;669;613	8.3858e-70	6291100	12				582	192;193;298;950;1408;1522;1578;1600;2045;2323	True;True;True;True;True;True;True;True;True;True	199;200;306;972;1438;1557;1619;1642;2096;2381	201;202;312;1037;1543;1671;1737;1761;2247;2622	230;231;352;1168;1169;1752;1900;1975;2000;2553;2554;2976	230;231;352;1169;1752;1900;1975;2000;2554;2976
AT5G30510.1	AT5G30510.1	3	3	3	>AT5G30510.1 | Symbols: RPS1, ARRPS1 | ribosomal protein S1 | chr5:11619262-11621223 REVERSE LENGTH=416	1	3	3	3	9.9	9.9	9.9	45.11	416	416	5.7876e-34	1213000	3				583	1445;2346;2411	True;True;True	1476;2404;2471	1586;2645;2715	1802;3002;3080	1802;3002;3080
AT5G35180.2;AT5G35180.1;AT5G35180.3;AT5G35180.4	AT5G35180.2;AT5G35180.1;AT5G35180.3;AT5G35180.4	16;16;14;14	16;16;14;14	16;16;14;14	>AT5G35180.2 | Symbols: | Protein of unknown function (DUF1336) | chr5:13424538-13432699 FORWARD LENGTH=778;>AT5G35180.1 | Symbols: | Protein of unknown function (DUF1336) | chr5:13424538-13432787 FORWARD LENGTH=778;>AT5G35180.3 | Symbols: | Protein of	4	16	16	16	26.7	26.7	26.7	86998	778	778;778;593;811	7.1011e-91	17337000	19				584	174;488;554;781;899;917;1099;1171;1709;1786;1796;1866;2142;2301;2466;2579	True;True;True;True;True;True;True;True;True;True;True;True;True;True;True;True	180;500;567;796;918;937;1122;1194;1755;1833;1843;1914;2194;2357;2527;2642	182;521;593;852;980;1000;1193;1269;1884;1966;1978;2051;2346;2589;2772;2890	207;208;587;588;668;961;1101;1124;1362;1445;2142;2227;2241;2322;2323;2663;2938;3147;3281	207;588;668;961;1101;1124;1362;1445;2142;2227;2241;2323;2663;2938;3147;3281
AT5G35360.2;AT5G35360.1;AT5G35360.3	AT5G35360.2;AT5G35360.1;AT5G35360.3	1;1;1	1;1;1	1;1;1	>AT5G35360.2 | Symbols: CAC2 | acetyl Co-enzyme a carboxylase biotin carboxylase subunit | chr5:13584300-13587827 FORWARD LENGTH=499;>AT5G35360.1 | Symbols: CAC2 | acetyl Co-enzyme a carboxylase biotin carboxylase subunit | chr5:13584300-13588268 FORWARD L	3	1	1	1	1.8	1.8	1.8	54164	499	499;537;555	0.012302	201890	1				585	2602	TRUE	2665	2913	3308	3308
AT5G35620.2;AT5G35620.1	AT5G35620.2;AT5G35620.1	1;1	1;1	1;1	>AT5G35620.2 | Symbols: LSP1, EIF(ISO)4E, LSP, EIF4E2, eIFiso4E | Eukaryotic initiation factor 4E protein | chr5:13825570-13826331 REVERSE LENGTH=167;>AT5G35620.1 | Symbols: LSP1, EIF(ISO)4E, LSP, EIF4E2, eIFiso4E | Eukaryotic initiation factor 4E protein	2	1	1	1	5.4	5.4	5.4	18823	167	167;198	0.012302	141070	1				586	1728	TRUE	1774	1904	2163	2163
AT5G35630.3;AT5G35630.2;AT5G35630.1;AT1G66200.1;AT1G66200.3	AT5G35630.3;AT5G35630.2;AT5G35630.1	7;7;7;1;1	7;7;7;1;1	7;7;7;1;1	>AT5G35630.3 | Symbols: GS2, GLN2, ATGSL1 | glutamine synthetase 2 | chr5:13831220-13833239 FORWARD LENGTH=430;>AT5G35630.2 | Symbols: GS2, GLN2, ATGSL1 | glutamine synthetase 2 | chr5:13831220-13833239 FORWARD LENGTH=430;>AT5G35630.1 | Symbols: GS2, GLN2,	5	7	7	7	25.1	25.1	25.1	47.41	430	430;430;430;356;365	1.8794e-70	11024000	8				587	660;815;832;1173;1424;2025;2167	True;True;True;True;True;True;True	674;831;848;1196;1454;2075;2076;2219	726;887;908;1271;1563;2226;2227;2374	825;998;1022;1447;1773;2529;2530;2691	825;998;1022;1447;1773;2530;2691	68	315
AT5G38420.1;AT5G38410.1;AT5G38410.3;AT5G38410.2;AT5G38430.1	AT5G38420.1;AT5G38410.1;AT5G38410.3;AT5G38410.2;AT5G38430.1	12;12;10;8;7	12;12;10;8;7	9;9;9;7;4	>AT5G38420.1 | Symbols: | Ribulose bisphosphate carboxylase (small chain) family protein | chr5:15381203-15381978 REVERSE LENGTH=181;>AT5G38410.1 | Symbols: | Ribulose bisphosphate carboxylase (small chain) family protein | chr5:15377501-15378306 REVERSE	5	12	12	9	56.9	56.9	42.5	20.35	181	181;181;186;174;181	3.4281e-75	240450000	15				588	417;418;475;476;514;934;1092;1093;1125;1637;1813;2538	True;True;True;True;True;True;True;True;True;True;True;True	429;430;487;488;526;955;1115;1116;1148;1679;1861;2600	443;444;445;507;508;509;549;1018;1186;1187;1220;1801;1997;2848	497;498;499;500;571;572;573;620;1146;1355;1356;1393;2045;2261;3233	497;498;571;573;620;1146;1355;1356;1393;2045;2261;3233
AT5G38480.2;AT5G38480.1	AT5G38480.2;AT5G38480.1	4;4	1;1	1;1	>AT5G38480.2 | Symbols: GRF3, RCI1 | general regulatory factor 3 | chr5:15410277-15411285 FORWARD LENGTH=254;>AT5G38480.1 | Symbols: GRF3, RCI1 | general regulatory factor 3 | chr5:15410277-15411285 FORWARD LENGTH=255	2	4	1	1	18.1	4.3	4.3	28491	254	254;255	3.4088e-11	277260	1				589	360;1201;1650;2083	False;False;False;True	368;1224;1692;2134	377;1300;1814;2285	426;1481;2059;2597	426;1481;2059;2597
AT5G38760.1	AT5G38760.1	4	4	4	>AT5G38760.1 | Symbols: | Late embryogenesis abundant protein (LEA) family protein | chr5:15524249-15524743 FORWARD LENGTH=67	1	4	4	4	65.7	65.7	65.7	70517	67	67	2.0282e-98	3631400	4				590	216;464;465;2070	True;True;True;True	223;476;477;2121	226;495;496;2272	257;557;558;2582	257;557;558;2582
AT5G39570.1	AT5G39570.1	1	1	1	>AT5G39570.1 | Symbols: | FUNCTIONS IN: molecular_function unknown; INVOLVED IN: biological_process unknown; LOCATED IN: cytosol, nucleus; EXPRESSED IN: 25 plant structures; EXPRESSED DURING: 14 growth stages; BEST Arabidopsis thaliana protein match is: g	1	1	1	1	3.9	3.9	3.9	43526	381	381	0.033275	211550	1				591	1901	TRUE	1949	2088	2363	2363
AT5G40490.1	AT5G40490.1	1	1	1	>AT5G40490.1 | Symbols: | RNA-binding (RRM/RBD/RNP motifs) family protein | chr5:16225483-16227423 FORWARD LENGTH=423	1	1	1	1	4.5	4.5	4.5	42407	423	423	0.0027432	479980	1				592	645	TRUE	659	710	808	808
AT5G40950.1	AT5G40950.1	2	2	2	>AT5G40950.1 | Symbols: RPL27 | ribosomal protein large subunit 27 | chr5:16410866-16411845 FORWARD LENGTH=198	1	2	2	2	13.1	13.1	13.1	21737	198	198	0.0014438	579290	2				593	430;1072	True;True	442;1095	457;1166	515;1330	515;1330
AT5G41520.1;AT5G41520.2	AT5G41520.1	5;2	5;2	5;2	>AT5G41520.1 | Symbols: | RNA binding Plectin/S10 domain-containing protein | chr5:16609377-16610583 REVERSE LENGTH=180	2	5	5	5	33.9	33.9	33.9	19733	180	180;134	1.612e-19	1741700	6				594	57;1087;1516;1939;2608	True;True;True;True;True	60;1110;1550;1989;2671	60;1181;1663;2130;2919	67;1349;1350;1890;2410;3314	67;1349;1890;2410;3314
AT5G41670.2;AT5G41670.1	AT5G41670.2;AT5G41670.1	8;8	2;2	2;2	>AT5G41670.2 | Symbols: | 6-phosphogluconate dehydrogenase family protein | chr5:16665647-16667110 REVERSE LENGTH=487;>AT5G41670.1 | Symbols: | 6-phosphogluconate dehydrogenase family protein | chr5:16665647-16667110 REVERSE LENGTH=487	2	8	2	2	24.4	8	8	53317	487	487;487	7.866e-44	1610200	2				595	337;718;884;1370;1565;1602;2384;2611	False;False;False;False;False;True;True;False	345;732;733;903;1399;1604;1605;1644;2444;2674	352;786;787;964;1503;1720;1721;1763;2687;2922	396;892;893;1084;1710;1955;1956;2003;3049;3317	396;893;1084;1710;1956;2003;3049;3317	17;18	131;189
AT5G43330.1;AT1G04410.1	AT5G43330.1	4;1	4;1	4;1	>AT5G43330.1 | Symbols: | Lactate/malate dehydrogenase family protein | chr5:17390552-17392449 FORWARD LENGTH=332	2	4	4	4	18.1	18.1	18.1	35675	332	332;332	1.06E-10	6175600	4				596	1417;1496;1599;1700	True;True;True;True	1447;1528;1641;1743	1556;1639;1760;1867	1765;1860;1999;2124	1765;1860;1999;2124
AT5G43570.1	AT5G43570.1	1	1	1	>AT5G43570.1 | Symbols: | Serine protease inhibitor, potato inhibitor I-type family protein | chr5:17506454-17507456 FORWARD LENGTH=103	1	1	1	1	12.6	12.6	12.6	11559	103	103	0.024624	0	1	+			597	1911	TRUE	1961	2102	2377	2377	69	13
AT5G44340.1	AT5G44340.1	14	4	2	>AT5G44340.1 | Symbols: TUB4 | tubulin beta chain 4 | chr5:17859442-17860994 REVERSE LENGTH=444	1	14	4	2	46.2	17.3	8.8	49823	444	444	3.7929e-152	10042000	5				598	254;610;676;677;890;1018;1133;1285;1481;1535;1542;1690;1950;2465	False;True;False;False;True;False;False;False;False;True;False;False;True;False	261;262;624;690;691;909;1041;1156;1309;1310;1512;1571;1578;1733;2000;2526	264;265;266;675;742;743;744;971;1110;1228;1401;1402;1622;1685;1692;1856;2142;2771	297;298;299;766;845;846;847;1091;1263;1401;1599;1600;1841;1842;1915;1923;2109;2110;2425;2426;3146	299;766;845;846;1091;1263;1401;1600;1842;1915;1923;2110;2425;3146	12;56	66;267
AT5G46290.2;AT5G46290.1;AT5G46290.3	AT5G46290.2;AT5G46290.1;AT5G46290.3	1;1;1	1;1;1	1;1;1	>AT5G46290.2 | Symbols: KASI, KAS1 | 3-ketoacyl-acyl carrier protein synthase I | chr5:18774439-18776629 REVERSE LENGTH=418;>AT5G46290.1 | Symbols: KASI, KAS1 | 3-ketoacyl-acyl carrier protein synthase I | chr5:18774439-18776629 REVERSE LENGTH=473;>AT5G462	3	1	1	1	2.9	2.9	2.9	44729	418	418;473;489	0.017555	257370	1				599	23	TRUE	23	23	29	29
AT5G47010.1	AT5G47010.1	4	4	4	>AT5G47010.1 | Symbols: UPF1, LBA1, ATUPF1 | RNA helicase, putative | chr5:19072009-19078856 FORWARD LENGTH=1254	1	4	4	4	4.4	4.4	4.4	136.87	1254	1254	1.1129e-08	1115200	5				600	71;391;740;2287	True;True;True;True	75;402;755;2342	75;414;810;2574	86;465;466;918;2921	86;466;918;2921
AT5G47040.1	AT5G47040.1	1	1	1	>AT5G47040.1 | Symbols: LON2 | lon protease 2 | chr5:19093356-19098678 REVERSE LENGTH=888	1	1	1	1	1.1	1.1	1.1	97861	888	888	0.017312	117290	1				601	1404	TRUE	1434	1539	1748	1748
AT5G47190.1	AT5G47190.1	1	1	1	>AT5G47190.1 | Symbols: | Ribosomal protein L19 family protein | chr5:19164432-19166064 REVERSE LENGTH=229	1	1	1	1	6.6	6.6	6.6	25468	229	229	0.00083725	843460	1				602	91	TRUE	96	96	110	110
AT5G47210.3;AT5G47210.1;AT5G47210.2;AT4G17520.1	AT5G47210.3;AT5G47210.1;AT5G47210.2	5;5;3;1	5;5;3;1	5;5;3;1	>AT5G47210.3 | Symbols: | Hyaluronan / mRNA binding family | chr5:19169388-19171012 REVERSE LENGTH=301;>AT5G47210.1 | Symbols: | Hyaluronan / mRNA binding family | chr5:19169222-19171012 REVERSE LENGTH=357;>AT5G47210.2 | Symbols: | Hyaluronan / mRNA bin	4	5	5	5	21.6	21.6	21.6	32374	301	301;357;305;360	9.6184e-18	2676500	5				603	140;348;457;576;1693	True;True;True;True;True	145;356;469;589;1736	147;364;487;625;1859	166;410;548;711;2115	166;410;548;711;2115
AT5G47700.2;AT5G47700.1;AT1G01100.3;AT1G01100.4;AT1G01100.2;AT1G01100.1	AT5G47700.2;AT5G47700.1;AT1G01100.3;AT1G01100.4;AT1G01100.2;AT1G01100.1	2;2;1;1;1;1	2;2;1;1;1;1	2;2;1;1;1;1	>AT5G47700.2 | Symbols: | 60S acidic ribosomal protein family | chr5:19328019-19328724 REVERSE LENGTH=113;>AT5G47700.1 | Symbols: | 60S acidic ribosomal protein family | chr5:19328019-19328724 REVERSE LENGTH=113;>AT1G01100.3 | Symbols: | 60S acidic ribo	6	2	2	2	63.7	63.7	63.7	11247	113	113;113;96;112;112;112	1.2307e-09	56730000	3				604	1710;2087	True;True	1756;2138	1885;2289	2143;2144;2602	2144;2602
AT5G47840.1	AT5G47840.1	1	1	1	>AT5G47840.1 | Symbols: AMK2 | adenosine monophosphate kinase | chr5:19375488-19378058 FORWARD LENGTH=283	1	1	1	1	4.6	4.6	4.6	31451	283	283	5.1961e-15	291040	1				605	2590	TRUE	2653	2901	3292	3292
AT5G47930.1	AT5G47930.1	2	1	1	>AT5G47930.1 | Symbols: | Zinc-binding ribosomal protein family protein | chr5:19406423-19407329 REVERSE LENGTH=84	1	2	1	1	25	9.5	9.5	9.49	84	84	0.099861	613370	1				606	1377;1456	True;False	1406;1487	1511;1597	1718;1813	1718;1813
AT5G48130.1	AT5G48130.1	1	1	1	>AT5G48130.1 | Symbols: | Phototropic-responsive NPH3 family protein | chr5:19516291-19518450 FORWARD LENGTH=625	1	1	1	1	1	1	1	71362	625	625	0.0011615	831230	1				607	1335	TRUE	1360	1454	1656	1656
AT5G48140.1	AT5G48140.1	2	2	2	>AT5G48140.1 | Symbols: | Pectin lyase-like superfamily protein | chr5:19518907-19520412 REVERSE LENGTH=395	1	2	2	2	7.1	7.1	7.1	42519	395	395	5.5477e-22	504060	3				608	930;2635	True;True	951;2698	1014;2946	1141;1142;3348	1142;3348
AT5G48540.1	AT5G48540.1	4	4	4	>AT5G48540.1 | Symbols: | receptor-like protein kinase-related family protein | chr5:19669096-19669887 REVERSE LENGTH=263	1	4	4	4	16.7	16.7	16.7	28995	263	263	2.9292e-14	12243000	4				609	980;1091;1614;2410	True;True;True;True	1003;1114;1656;2470	1071;1185;1777;2714	1213;1354;2018;3079	1213;1354;2018;3079
AT5G48650.1	AT5G48650.1	2	2	2	>AT5G48650.1 | Symbols: | Nuclear transport factor 2 (NTF2) family protein with RNA binding (RRM-RBD-RNP motifs) domain | chr5:19727279-19729533 FORWARD LENGTH=458	1	2	2	2	5.7	5.7	5.7	50074	458	458	1.074e-29	18322000	2				610	636;835	True;True	650;851	701;911	797;1025	797;1025
AT5G48760.2;AT5G48760.1;AT4G13170.1	AT5G48760.2;AT5G48760.1;AT4G13170.1	5;5;3	1;1;0	1;1;0	>AT5G48760.2 | Symbols: | Ribosomal protein L13 family protein | chr5:19771315-19772686 REVERSE LENGTH=206;>AT5G48760.1 | Symbols: | Ribosomal protein L13 family protein | chr5:19771315-19772686 REVERSE LENGTH=206;>AT4G13170.1 | Symbols: | Ribosomal pro	3	5	1	1	28.6	6.3	6.3	23.59	206	206;206;206	2.8663e-08	936570	1	+			611	275;1267;1411;1537;1879	False;True;False;False;False	283;1291;1441;1573;1927	289;1383;1547;1687;2064	323;1579;1756;1917;1918;2338	323;1579;1756;1918;2338	43	67
AT5G49910.1	AT5G49910.1	6	1	1	>AT5G49910.1 | Symbols: CPHSC70-2EAT SHOCK PROTEIN 70-2, HSC70-7, cpHsc70-2 | chloroplast heat shock protein 70-2 | chr5:20303470-20306295 FORWARD LENGTH=718	1	6	1	1	10.9	2.2	2.2	76996	718	718	9.9563e-58	312870	1				612	252;869;940;1398;1734;2241	False;False;True;False;False;False	259;888;961;1428;1780;2296	262;949;1024;1533;1910;2460	295;1068;1153;1741;1742;2169;2797	295;1068;1153;1742;2169;2797
AT5G50830.1;AT5G50830.2	AT5G50830.1;AT5G50830.2	1;1	1;1	1;1	>AT5G50830.1 | Symbols: | unknown protein; FUNCTIONS IN: molecular_function unknown; INVOLVED IN: N-terminal protein myristoylation; LOCATED IN: cellular_component unknown; EXPRESSED IN: 11 plant structures; EXPRESSED DURING: L mature pollen stage, M germ	2	1	1	1	5.3	5.3	5.3	31218	281	281;282	0.019505	0	1	+			613	1503	TRUE	1536	1648	1871	1871	70	1
AT5G50850.1	AT5G50850.1	3	3	3	>AT5G50850.1 | Symbols: MAB1 | Transketolase family protein | chr5:20689671-20692976 FORWARD LENGTH=363	1	3	3	3	9.9	9.9	9.9	39175	363	363	4.881e-05	1282000	3				614	1196;1213;2373	True;True;True	1219;1236;2432	1295;1320;2675	1474;1504;3034	1474;1504;3034
AT5G50920.1;AT3G48870.2;AT3G48870.1;AT5G51070.1	AT5G50920.1;AT3G48870.2;AT3G48870.1	17;11;11;2	17;11;11;2	17;11;11;2	>AT5G50920.1 | Symbols: CLPC, ATHSP93-V, HSP93-V, DCA1, CLPC1 | CLPC homologue 1 | chr5:20715710-20719800 REVERSE LENGTH=929;>AT3G48870.2 | Symbols: HSP93-III | Clp ATPase | chr3:18122363-18125915 REVERSE LENGTH=921;>AT3G48870.1 | Symbols: ATCLPC, ATHSP93-	4	17	17	17	22.8	22.8	22.8	103.45	929	929;921;952;945	8.9909e-106	27755000	17				615	87;117;419;424;563;876;877;908;1124;1197;1294;1696;2019;2333;2386;2472;2497	True;True;True;True;True;True;True;True;True;True;True;True;True;True;True;True;True	92;122;431;436;576;895;896;928;1147;1220;1319;1739;2069;2391;2446;2533;2558	92;124;446;451;611;956;957;991;1219;1296;1411;1862;2220;2632;2689;2778;2803	105;142;501;506;696;1076;1077;1114;1392;1475;1609;2118;2523;2987;3051;3153;3179	105;142;501;506;696;1076;1077;1114;1392;1475;1609;2118;2523;2987;3051;3153;3179
AT5G51110.2;AT5G51110.1	AT5G51110.2;AT5G51110.1	1;1	1;1	1;1	>AT5G51110.2 | Symbols: | Transcriptional coactivator/pterin dehydratase | chr5:20778316-20779380 REVERSE LENGTH=193;>AT5G51110.1 | Symbols: | Transcriptional coactivator/pterin dehydratase | chr5:20778316-20779380 REVERSE LENGTH=220	2	1	1	1	7.8	7.8	7.8	20908	193	193;220	0.010387	461730	1				616	2389	TRUE	2449	2692	3054	3054
AT5G53000.1	AT5G53000.1	1	1	1	>AT5G53000.1 | Symbols: TAP46 | 2A phosphatase associated protein of 46 kD | chr5:21485654-21487869 REVERSE LENGTH=405	1	1	1	1	1.7	1.7	1.7	45663	405	405	0.0012381	200450	1				617	1325	TRUE	1350	1443	1644	1644
AT5G53020.1	AT5G53020.1	1	1	1	>AT5G53020.1 | Symbols: | Ribonuclease P protein subunit P38-related | chr5:21499899-21502235 FORWARD LENGTH=720	1	1	1	1	1.7	1.7	1.7	83.83	720	720	0.026146	0	1	+			618	1235	TRUE	1258	1342	1530	1530	71;72	228;233
AT5G53460.3;AT5G53460.2;AT5G53460.1	AT5G53460.3;AT5G53460.2;AT5G53460.1	5;5;5	5;5;5	5;5;5	>AT5G53460.3 | Symbols: GLT1 | NADH-dependent glutamate synthase 1 | chr5:21700518-21709629 FORWARD LENGTH=2208;>AT5G53460.2 | Symbols: GLT1 | NADH-dependent glutamate synthase 1 | chr5:21700518-21709629 FORWARD LENGTH=2208;>AT5G53460.1 | Symbols: GLT1 | N	3	5	5	5	3.3	3.3	3.3	241.9	2208	2208;2208;2208	1.3231e-38	1258400	5				619	313;891;1575;2267;2388	True;True;True;True;True	321;910;1616;2322;2448	327;972;1734;2487;2691	367;1092;1972;2827;3053	367;1092;1972;2827;3053
AT5G53820.1	AT5G53820.1	3	3	3	>AT5G53820.1 | Symbols: | Late embryogenesis abundant protein (LEA) family protein | chr5:21853475-21853866 FORWARD LENGTH=67	1	3	3	3	62.7	62.7	62.7	70286	67	67	7.3551e-20	4371000	4				620	213;463;2031	True;True;True	220;475;2082	222;223;494;2233	253;254;556;2537	253;556;2537
AT5G54270.1	AT5G54270.1	1	1	1	>AT5G54270.1 | Symbols: LHCB3, LHCB3*1 | light-harvesting chlorophyll B-binding protein 3 | chr5:22038424-22039383 FORWARD LENGTH=265	1	1	1	1	3.8	3.8	3.8	28706	265	265	0.00061299	0	1				621	2296	TRUE	2352	2584	2931	2931
AT5G54600.2;AT5G54600.1	AT5G54600.2;AT5G54600.1	2;2	2;2	2;2	>AT5G54600.2 | Symbols: | Translation protein SH3-like family protein | chr5:22183046-22184403 FORWARD LENGTH=179;>AT5G54600.1 | Symbols: | Translation protein SH3-like family protein | chr5:22183046-22184403 FORWARD LENGTH=198	2	2	2	2	15.1	15.1	15.1	19753	179	179;198	0.41855	166560	2				622	892;2150	True;True	911;2202	973;2354	1093;2671	1093;2671
AT5G54900.1	AT5G54900.1	3	3	3	>AT5G54900.1 | Symbols: ATRBP45A, RBP45A | RNA-binding protein 45A | chr5:22295412-22298126 FORWARD LENGTH=387	1	3	3	3	11.9	11.9	11.9	42323	387	387	8.5428e-77	1866200	3				623	201;1366;1961	True;True;True	208;1395;2011	210;1499;2153	240;1706;2439	240;1706;2439
AT5G56030.1;AT5G56030.2;AT5G56010.1;AT5G56000.1	AT5G56030.1;AT5G56030.2;AT5G56010.1;AT5G56000.1	11;11;10;9	11;11;10;9	11;11;10;9	>AT5G56030.1 | Symbols: HSP81-2, ERD8, HSP90.2, AtHsp90.2 | heat shock protein 81-2 | chr5:22686923-22689433 FORWARD LENGTH=699;>AT5G56030.2 | Symbols: HSP81-2 | heat shock protein 81-2 | chr5:22686923-22689433 FORWARD LENGTH=728;>AT5G56010.1 | Symbols: HS	4	11	11	11	18.7	18.7	18.7	80063	699	699;728;699;699	3.706e-67	7336600	16				624	244;691;867;1084;1114;1146;1521;1567;1825;1935;2012	True;True;True;True;True;True;True;True;True;True;True	251;705;886;1107;1137;1169;1556;1607;1873;1985;2062	254;758;947;1178;1209;1243;1670;1723;2009;2126;2213	287;862;863;1066;1345;1346;1381;1418;1898;1899;1958;1959;2274;2404;2405;2515	287;863;1066;1345;1381;1418;1898;1959;2274;2405;2515
AT5G57290.2;AT5G57290.3;AT5G57290.1	AT5G57290.2;AT5G57290.3;AT5G57290.1	1;1;1	1;1;1	1;1;1	>AT5G57290.2 | Symbols: | 60S acidic ribosomal protein family | chr5:23207089-23207835 REVERSE LENGTH=89;>AT5G57290.3 | Symbols: | 60S acidic ribosomal protein family | chr5:23207049-23207835 REVERSE LENGTH=119;>AT5G57290.1 | Symbols: | 60S acidic ribos	3	1	1	1	20.2	20.2	20.2	89448	89	89;119;120	0.00028018	1090900	1				625	1753	TRUE	1800	1930	2191	2191
AT5G57655.2;AT5G57655.1	AT5G57655.2;AT5G57655.1	2;1	2;1	2;1	>AT5G57655.2 | Symbols: | xylose isomerase family protein | chr5:23347030-23349805 FORWARD LENGTH=477;>AT5G57655.1 | Symbols: | xylose isomerase family protein | chr5:23347030-23348720 FORWARD LENGTH=287	2	2	2	2	6.5	6.5	6.5	53719	477	477;287	4.3985e-05	1130900	5				626	153;963	True;True	159;986	161;1053	181;1189;1190;1191;1192	181;1192
AT5G57870.2;AT5G57870.1	AT5G57870.2;AT5G57870.1	2;2	2;2	2;2	>AT5G57870.2 | Symbols: eIFiso4G1 | MIF4G domain-containing protein / MA3 domain-containing protein | chr5:23439755-23443433 FORWARD LENGTH=776;>AT5G57870.1 | Symbols: eIFiso4G1 | MIF4G domain-containing protein / MA3 domain-containing protein | chr5:23439	2	2	2	2	4.6	4.6	4.6	85157	776	776;780	0.00057474	1569400	4				627	468;2392	True;True	480;2452	500;2695	562;563;3057;3058	563;3057
AT5G59880.2;AT5G59880.1;AT3G46000.1;AT5G59890.1;AT3G46010.1	AT5G59880.2;AT5G59880.1	4;4;1;1;1	4;4;1;1;1	4;4;1;1;1	>AT5G59880.2 | Symbols: ADF3 | actin depolymerizing factor 3 | chr5:24120382-24121628 FORWARD LENGTH=124;>AT5G59880.1 | Symbols: ADF3 | actin depolymerizing factor 3 | chr5:24120382-24121628 FORWARD LENGTH=139	5	4	4	4	46.8	46.8	46.8	14124	124	124;139;137;139;139	1.4976e-19	1387500	7				628	161;540;902;907	True;True;True;True	167;553;922;927	169;577;578;579;985;990	192;650;651;652;1107;1112;1113	192;652;1107;1113
AT5G60160.1	AT5G60160.1	1	1	1	>AT5G60160.1 | Symbols: | Zn-dependent exopeptidases superfamily protein | chr5:24223887-24226783 REVERSE LENGTH=477	1	1	1	1	4	4	4	52425	477	477	0.0048361	239010	1				629	132	TRUE	137	139	158	158
AT5G60980.1;AT5G60980.2	AT5G60980.1;AT5G60980.2	9;9	9;9	9;9	>AT5G60980.1 | Symbols: | Nuclear transport factor 2 (NTF2) family protein with RNA binding (RRM-RBD-RNP motifs) domain | chr5:24543988-24546027 FORWARD LENGTH=459;>AT5G60980.2 | Symbols: | Nuclear transport factor 2 (NTF2) family protein with RNA bindin	2	9	9	9	30.1	30.1	30.1	49415	459	459;460	1.8752e-16	7388900	10				630	187;589;616;782;802;848;1652;1789;2071	True;True;True;True;True;True;True;True;True	194;603;630;797;818;865;1694;1836;2122	196;639;681;853;874;926;1816;1969;2273	224;725;773;962;983;1041;2061;2231;2583;2584	224;725;773;962;983;1041;2061;2231;2584
AT5G61170.1;AT5G15520.1	AT5G61170.1;AT5G15520.1	5;4	2;1	2;1	>AT5G61170.1 | Symbols: | Ribosomal protein S19e family protein | chr5:24611158-24612202 FORWARD LENGTH=143;>AT5G15520.1 | Symbols: | Ribosomal protein S19e family protein | chr5:5037242-5038136 REVERSE LENGTH=143	2	5	2	2	43.4	21.7	21.7	15697	143	143;143	3.7838e-32	4477100	2				631	335;437;830;1603;1944	False;False;True;False;True	343;449;846;1645;1994	350;465;906;1764;2135	394;523;1020;2004;2417	394;523;1020;2004;2417
AT5G61720.1	AT5G61720.1	5	5	5	>AT5G61720.1 | Symbols: | Protein of unknown function (DUF1216) | chr5:24801621-24803006 FORWARD LENGTH=390	1	5	5	5	17.9	17.9	17.9	43168	390	390	2.0986e-32	3998500	7				632	89;159;732;1902;1960	True;True;True;True;True	94;165;747;1950;2010	94;167;802;2089;2152	107;187;188;189;910;2364;2438	107;188;910;2364;2438
AT5G61780.1	AT5G61780.1	10	6	6	>AT5G61780.1 | Symbols: Tudor2, AtTudor2, TSN2 | TUDOR-SN protein 2 | chr5:24822012-24826641 FORWARD LENGTH=985	1	10	6	6	14	9.2	9.2	107.74	985	985	7.3161e-38	3319500	8				633	93;714;995;1121;1833;2029;2208;2281;2514;2546	False;True;True;True;True;False;True;True;False;False	98;728;1018;1144;1881;2080;2263;2336;2576;2608	98;782;1087;1216;2017;2231;2424;2504;2822;2856	112;888;1233;1234;1388;2283;2535;2757;2844;2845;3202;3242	112;888;1233;1388;2283;2535;2757;2844;3202;3242
AT5G62700.1;AT5G62690.1	AT5G62700.1;AT5G62690.1	16;16	16;16	4;4	>AT5G62700.1 | Symbols: TUB3 | tubulin beta chain 3 | chr5:25184501-25186426 FORWARD LENGTH=450;>AT5G62690.1 | Symbols: TUB2 | tubulin beta chain 2 | chr5:25181560-25183501 FORWARD LENGTH=450	2	16	16	4	49.1	49.1	15.3	50733	450	450;450	5.5477e-158	46600000	24				634	254;474;611;676;677;997;1018;1133;1285;1481;1534;1542;1690;1952;2015;2465	True;True;True;True;True;True;True;True;True;True;True;True;True;True;True;True	261;262;486;625;690;691;1020;1041;1156;1309;1310;1512;1570;1578;1733;2002;2065;2526	264;265;266;506;676;742;743;744;1089;1110;1228;1401;1402;1622;1684;1692;1856;2144;2216;2771	297;298;299;570;767;768;845;846;847;1236;1237;1263;1401;1599;1600;1841;1842;1914;1923;2109;2110;2430;2518;3146	299;570;768;845;846;1237;1263;1401;1600;1842;1914;1923;2110;2430;2518;3146	12;56	66;267
AT5G63510.1;AT5G63510.2	AT5G63510.1;AT5G63510.2	1;1	1;1	1;1	>AT5G63510.1 | Symbols: GAMMA CAL1 | gamma carbonic anhydrase like 1 | chr5:25424054-25425612 FORWARD LENGTH=252;>AT5G63510.2 | Symbols: GAMMA CAL1 | gamma carbonic anhydrase like 1 | chr5:25424054-25425612 FORWARD LENGTH=279	2	1	1	1	4	4	4	27569	252	252;279	0.0078482	771500	1				635	1482	TRUE	1513	1623	1843	1843	73	1
AT5G63950.1	AT5G63950.1	1	1	1	>AT5G63950.1 | Symbols: CHR24 | chromatin remodeling 24 | chr5:25592160-25598405 REVERSE LENGTH=1090	1	1	1	1	0.9	0.9	0.9	122.8	1090	1090	0.017391	502330	1				636	1232	TRUE	1255	1339	1527	1527
AT5G64040.1;AT5G64040.2	AT5G64040.1;AT5G64040.2	1;1	1;1	1;1	>AT5G64040.1 | Symbols: PSAN | photosystem I reaction center subunit PSI-N, chloroplast, putative / PSI-N, putative (PSAN) | chr5:25628724-25629409 REVERSE LENGTH=171;>AT5G64040.2 | Symbols: PSAN | photosystem I reaction center subunit PSI-N, chloroplast,	2	1	1	1	5.8	5.8	5.8	18429	171	171;181	9.1066e-05	437400	1				637	1226	TRUE	1249	1333	1520	1520
AT5G64050.1	AT5G64050.1	1	1	1	>AT5G64050.1 | Symbols: ATERS, OVA3, ERS | glutamate tRNA synthetase | chr5:25630196-25633099 REVERSE LENGTH=570	1	1	1	1	1.8	1.8	1.8	63465	570	570	0.014332	364680	1				638	2124	TRUE	2175	2327	2642	2642
AT5G64140.1	AT5G64140.1	1	1	1	>AT5G64140.1 | Symbols: RPS28 | ribosomal protein S28 | chr5:25667529-25667723 REVERSE LENGTH=64	1	1	1	1	18.8	18.8	18.8	73404	64	64	0.00012758	784380	1				639	403	TRUE	414	427	480	480
AT5G64350.1	AT5G64350.1	1	1	1	>AT5G64350.1 | Symbols: FKBP12, ATFKBP12 | FK506-binding protein 12 | chr5:25734810-25735990 REVERSE LENGTH=112	1	1	1	1	14.3	14.3	14.3	11987	112	112	0.0032333	0	1				640	797	TRUE	813	869	978	978
AT5G65010.1;AT5G65010.2	AT5G65010.1;AT5G65010.2	1;1	1;1	1;1	>AT5G65010.1 | Symbols: ASN2 | asparagine synthetase 2 | chr5:25969224-25972278 FORWARD LENGTH=578;>AT5G65010.2 | Symbols: ASN2 | asparagine synthetase 2 | chr5:25969224-25972278 FORWARD LENGTH=579	2	1	1	1	1.7	1.7	1.7	65029	578	578;579	0.018152	287540	1				641	246	TRUE	253	256	289	289
AT5G65690.1	AT5G65690.1	1	1	1	>AT5G65690.1 | Symbols: PCK2, PEPCK | phosphoenolpyruvate carboxykinase 2 | chr5:26266477-26269486 FORWARD LENGTH=670	1	1	1	1	2.1	2.1	2.1	72891	670	670	0.0086043	452510	1				642	2415	TRUE	2476	2720	3085	3085
AT5G67500.1;AT5G67500.2	AT5G67500.1;AT5G67500.2	2;2	2;2	2;2	>AT5G67500.1 | Symbols: VDAC2, ATVDAC2 | voltage dependent anion channel 2 | chr5:26935223-26937123 FORWARD LENGTH=276;>AT5G67500.2 | Symbols: VDAC2 | voltage dependent anion channel 2 | chr5:26935223-26937123 FORWARD LENGTH=303	2	2	2	2	10.9	10.9	10.9	29594	276	276;303	0.00010495	795380	2				643	1362;2020	True;True	1391;2070	1495;2221	1702;2524	1702;2524
ATCG00020.1	ATCG00020.1	1	1	1	>ATCG00020.1 | Symbols: PSBA | photosystem II reaction center protein A | chrC:383-1444 REVERSE LENGTH=353	1	1	1	1	3.1	3.1	3.1	38936	353	353	0.0079554	449600	1				644	2351	TRUE	2409	2650	3008	3008
ATCG01230.1;ATCG00905.1;ATCG00065.1	ATCG01230.1;ATCG00905.1;ATCG00065.1	2;2;2	2;2;2	2;2;2	>ATCG01230.1 | Symbols: RPS12B, RPS12 | ribosomal protein S12B | chrC:139856-140650 FORWARD LENGTH=123;>ATCG00905.1 | Symbols: RPS12C, RPS12 | ribosomal protein S12C | chrC:97999-98793 REVERSE LENGTH=123;>ATCG00065.1 | Symbols: RPS12A, RPS12 | ribosomal pr	3	2	2	2	30.9	30.9	30.9	13764	123	123;123;123	6.8444e-17	1761700	3				645	769;1435	True;True	784;1466	840;1575	949;1788;1789	949;1788
ATCG00120.1	ATCG00120.1	10	10	9	>ATCG00120.1 | Symbols: ATPA | ATP synthase subunit alpha | chrC:9938-11461 REVERSE LENGTH=507	1	10	10	9	24.1	24.1	22.7	55328	507	507	7.9033e-71	9387400	12				646	393;458;483;569;875;1292;1781;2211;2349;2481	True;True;True;True;True;True;True;True;True;True	404;470;495;582;894;1317;1828;2266;2407;2542	416;488;516;617;955;1409;1961;2427;2648;2787	468;549;550;581;702;1075;1607;2222;2760;3005;3006;3162	468;550;581;702;1075;1607;2222;2760;3005;3162
ATCG00280.1	ATCG00280.1	3	3	3	>ATCG00280.1 | Symbols: PSBC | photosystem II reaction center protein C | chrC:33720-35141 FORWARD LENGTH=473	1	3	3	3	8.7	8.7	8.7	51867	473	473	8.3956e-06	2029300	5				647	179;327;1266	True;True;True	185;335;1290	187;341;1382	214;215;384;1577;1578	215;384;1578
ATCG00380.1	ATCG00380.1	6	6	6	>ATCG00380.1 | Symbols: RPS4 | chloroplast ribosomal protein S4 | chrC:45223-45828 REVERSE LENGTH=201	1	6	6	6	37.3	37.3	37.3	23.24	201	201	2.4912e-38	2701800	6				648	110;323;537;990;1264;1779	True;True;True;True;True;True	115;331;550;1013;1288;1826	116;337;574;1081;1380;1959	131;379;647;1225;1575;2220	131;379;647;1225;1575;2220
ATCG00480.1	ATCG00480.1	12	12	11	>ATCG00480.1 | Symbols: ATPB, PB | ATP synthase subunit beta | chrC:52660-54156 REVERSE LENGTH=498	1	12	12	11	34.7	34.7	32.5	53933	498	498	2.1654e-61	8984300	14				649	238;239;606;696;729;755;903;914;1057;1868;1893;2276	True;True;True;True;True;True;True;True;True;True;True;True	245;246;620;710;744;770;923;934;1080;1916;1941;2331	248;249;671;763;799;825;986;997;1151;2053;2079;2497;2498;2499	280;281;762;868;906;934;1108;1120;1311;2325;2353;2837;2838;2839	280;281;762;868;906;934;1108;1120;1311;2325;2353;2838
ATCG00490.1;ATMG00280.1;AT2G07732.1	ATCG00490.1	30;4;2	30;4;2	30;4;2	>ATCG00490.1 | Symbols: RBCL | ribulose-bisphosphate carboxylases | chrC:54958-56397 FORWARD LENGTH=479	3	30	30	30	55.3	55.3	55.3	52954	479	479;110;116	3.3243e-225	399890000	51				650	116;154;308;332;333;352;361;377;428;441;467;560;659;674;675;1005;1243;1244;1245;1277;1399;1437;1590;1591;1723;1826;2043;2044;2146;2271	True;True;True;True;True;True;True;True;True;True;True;True;True;True;True;True;True;True;True;True;True;True;True;True;True;True;True;True;True;True	121;160;316;340;341;360;369;387;440;453;479;573;673;688;689;1028;1267;1268;1269;1301;1429;1468;1631;1632;1769;1874;2094;2095;2198;2326	122;123;162;322;346;347;348;368;378;396;455;469;498;499;608;724;725;740;741;1097;1353;1354;1355;1356;1357;1358;1359;1393;1534;1577;1578;1749;1750;1751;1899;2010;2245;2246;2350;2491	139;140;141;182;362;389;390;391;392;414;415;427;446;511;527;560;561;689;690;691;692;693;823;824;843;844;1246;1247;1543;1544;1545;1546;1547;1548;1549;1550;1551;1589;1743;1792;1793;1988;1989;1990;2158;2275;2550;2551;2552;2667;2831	139;182;362;390;392;415;427;446;511;527;560;689;824;843;844;1246;1543;1549;1551;1589;1743;1792;1989;1990;2158;2275;2550;2552;2667;2831
ATCG00500.1	ATCG00500.1	2	2	2	>ATCG00500.1 | Symbols: ACCD | acetyl-CoA carboxylase carboxyl transferase subunit beta | chrC:57075-58541 FORWARD LENGTH=488	1	2	2	2	4.1	4.1	4.1	55609	488	488	0.0004653	891610	2				651	717;1595	True;True	731;1637	785;1756	891;1995	891;1995
ATCG00650.1	ATCG00650.1	1	1	1	>ATCG00650.1 | Symbols: RPS18 | ribosomal protein S18 | chrC:67917-68222 FORWARD LENGTH=101	1	1	1	1	11.9	11.9	11.9	12.06	101	101	0.001748	1195000	1				652	974	TRUE	997	1064	1205	1205
ATCG00680.1	ATCG00680.1	3	3	3	>ATCG00680.1 | Symbols: PSBB | photosystem II reaction center protein B | chrC:72371-73897 FORWARD LENGTH=508	1	3	3	3	10	10	10	56036	508	508	5.9164e-05	1746200	4				653	77;1206;2460	True;True;True	81;82;1229;2521	81;82;1305;2766	93;94;1486;3140	93;1486;3140
ATCG00750.1	ATCG00750.1	1	1	1	>ATCG00750.1 | Symbols: RPS11 | ribosomal protein S11 | chrC:78960-79376 REVERSE LENGTH=138	1	1	1	1	10.9	10.9	10.9	15023	138	138	0.0017281	415470	1				654	771	TRUE	786	842	951	951
ATCG00770.1	ATCG00770.1	1	1	1	>ATCG00770.1 | Symbols: RPS8 | ribosomal protein S8 | chrC:80068-80472 REVERSE LENGTH=134	1	1	1	1	6.7	6.7	6.7	15479	134	134	0.57141	120900	1				655	404	TRUE	415	428	481	481
ATCG00780.1	ATCG00780.1	1	1	1	>ATCG00780.1 | Symbols: RPL14 | ribosomal protein L14 | chrC:80696-81064 REVERSE LENGTH=122	1	1	1	1	10.7	10.7	10.7	13582	122	122	1.109e-24	497360	1				656	2560	TRUE	2623	2871	3258	3258
ATCG00790.1;AT2G28830.1	ATCG00790.1	3;1	3;1	3;1	>ATCG00790.1 | Symbols: RPL16 | ribosomal protein L16 | chrC:81189-82652 REVERSE LENGTH=135	2	3	3	3	31.1	31.1	31.1	15294	135	135;962	0.00024773	2295800	3				657	763;981;2564	True;True;True	778;1004;2627	834;1072;2875	943;1214;3262	943;1214;3262	74	106
ATCG00800.1	ATCG00800.1	2	2	2	>ATCG00800.1 | Symbols: | structural constituent of ribosome | chrC:82826-83482 REVERSE LENGTH=218	1	2	2	2	12.4	12.4	12.4	25188	218	218	0.012101	979100	2				658	88;1282	True;True	93;1306	93;1398	106;1595	106;1595
ATCG00810.1	ATCG00810.1	1	1	1	>ATCG00810.1 | Symbols: RPL22 | ribosomal protein L22 | chrC:83467-83949 REVERSE LENGTH=160	1	1	1	1	11.2	11.2	11.2	18586	160	160	0.00024994	510260	1				659	2114	TRUE	2165	2317	2632	2632
ATCG00820.1	ATCG00820.1	2	2	2	>ATCG00820.1 | Symbols: RPS19 | ribosomal protein S19 | chrC:84005-84283 REVERSE LENGTH=92	1	2	2	2	22.8	22.8	22.8	10576	92	92	0.00021645	753060	2				660	1270;2002	True;True	1294;2052	1386;2200	1582;2497	1582;2497
ATCG01310.1;ATCG00830.1	ATCG01310.1;ATCG00830.1	3;3	3;3	3;3	>ATCG01310.1 | Symbols: RPL2.2 | ribosomal protein L2 | chrC:152806-154312 FORWARD LENGTH=274;>ATCG00830.1 | Symbols: RPL2.1 | ribosomal protein L2 | chrC:84337-85843 REVERSE LENGTH=274	2	3	3	3	14.2	14.2	14.2	29864	274	274;274	2.5481e-12	1342700	3				661	621;1127;2634	True;True;True	635;1150;2697	686;1222;2945	778;1395;3347	778;1395;3347
ATCG01060.1	ATCG01060.1	2	2	2	>ATCG01060.1 | Symbols: PSAC | iron-sulfur cluster binding;electron carriers;4 iron, 4 sulfur cluster binding | chrC:117318-117563 REVERSE LENGTH=81	1	2	2	2	27.2	27.2	27.2	90384	81	81	0.12349	0	2				662	1069;2525	True;True	1092;2587	1163;2833	1327;3213	1327;3213
ATCG01120.1	ATCG01120.1	2	2	2	>ATCG01120.1 | Symbols: RPS15 | chloroplast ribosomal protein S15 | chrC:123296-123562 REVERSE LENGTH=88	1	2	2	2	27.3	27.3	27.3	10718	88	88	1.7932e-10	1727500	3				663	765;2600	True;True	780;2663	836;2911	945;3305;3306	945;3306
ATMG01190.1;AT2G07698.1	ATMG01190.1;AT2G07698.1	9;8	8;7	8;7	>ATMG01190.1 | Symbols: ATP1 | ATP synthase subunit 1 | chrM:302166-303689 REVERSE LENGTH=507;>AT2G07698.1 | Symbols: | ATPase, F1 complex, alpha subunit protein | chr2:3361474-3364028 FORWARD LENGTH=777	2	9	8	8	18.9	17.6	17.6	54971	507	507;777	4.8411e-62	3602700	9				664	8;383;687;1161;1495;1781;2096;2236;2496	True;True;True;True;True;False;True;True;True	8;394;701;1184;1527;1828;2147;2291;2557	8;406;754;1259;1638;1961;2298;2454;2802	11;12;457;858;1435;1859;2222;2612;2791;3178	12;457;858;1435;1859;2222;2612;2791;3178
CON__P01030;CON__ENSEMBL:ENSBTAP00000007350	CON__P01030;CON__ENSEMBL:ENSBTAP00000007350	2;2	2;2	2;2	>P01030 SWISS-PROT:P01030 (Bos taurus) similar to Complement C4-A precursor;>ENSEMBL:ENSBTAP00000007350 (Bos taurus) similar to Complement C4-A precursor	2	2	2	2	1.8	1.8	1.8	192.79	1741	1741;1742	3.763e-19	663240	2			+	665	530;1341	True;True	543;1368	567;1465	639;1670	639;1670
CON__ENSEMBL:ENSBTAP00000024466;CON__ENSEMBL:ENSBTAP00000024462	CON__ENSEMBL:ENSBTAP00000024466;CON__ENSEMBL:ENSBTAP00000024462	1;1	1;1	1;1	>ENSEMBL:ENSBTAP00000024466 (Bos taurus) 44 kDa protein;>ENSEMBL:ENSBTAP00000024462 (Bos taurus) 47 kDa protein	2	1	1	1	3	3	3	43.9	401	401;419	0.0090638	503510	1			+	666	2342	TRUE	2400	2641	2997	2997
CON__ENSEMBL:ENSBTAP00000025008	CON__ENSEMBL:ENSBTAP00000025008	2	1	1	>ENSEMBL:ENSBTAP00000025008 (Bos taurus) hypothetical protein	1	2	1	1	3.4	1.9	1.9	59299	536	536	0.00081497	1202300	1			+	667	1018;1228	False;True	1041;1251	1110;1335	1263;1522	1263;1522
CON__O43790	CON__O43790	27	12	2	>O43790 SWISS-PROT:O43790 Keratin, type II cuticular Hb6 (Hair keratin, type II Hb6) (ghHb6) - Homo sapiens (Human).	1	27	12	2	59.5	31.7	7.6	53.5	486	486	0	67807000	14			+	668	35;114;274;284;287;341;365;380;394;492;722;1155;1156;1181;1198;1217;1218;1230;1242;1275;1323;1851;1973;2055;2176;2404;2471	False;True;True;False;True;False;False;False;True;False;True;True;True;True;False;False;False;False;True;False;True;False;False;False;False;True;True	38;119;282;292;295;349;374;391;405;504;737;1178;1179;1204;1221;1240;1241;1253;1266;1299;1348;1899;2023;2106;2228;2464;2532	38;120;288;298;301;356;383;403;417;525;791;792;1252;1253;1280;1297;1324;1325;1337;1352;1391;1441;2035;2167;2257;2383;2707;2777	45;136;322;334;338;339;401;432;454;469;592;897;898;1428;1429;1458;1476;1477;1508;1509;1525;1542;1587;1642;2303;2459;2564;2701;3072;3152	45;136;322;334;338;401;432;454;469;592;897;1428;1429;1458;1477;1508;1509;1525;1542;1587;1642;2303;2459;2564;2701;3072;3152	75	304
CON__O76011;CON__Q8IUT8	CON__O76011;CON__Q8IUT8	10;9	6;5	5;4	>O76011 SWISS-PROT:O76011 Keratin, type I cuticular HA4 (Hair keratin, type I HA4);>Q8IUT8 TREMBL:Q8IUT8 Type I hair keratin 4 - Homo sapiens (Human).	2	10	6	5	29.4	16.2	13.7	44689	394	394;436	5.9241e-48	10606000	7			+	669	194;345;469;479;1345;1607;1906;1907;2048;2113	False;True;False;False;True;True;True;True;False;True	201;353;481;491;1372;1649;1955;1956;2099;2164	203;360;361;501;512;1469;1769;2095;2096;2250;2316	232;406;407;564;577;1674;2010;2370;2371;2557;2631	232;406;564;577;1674;2010;2370;2371;2557;2631
CON__O76013	CON__O76013	12	10	8	>O76013 SWISS-PROT:O76013 Keratin, type I cuticular HA6 (Hair keratin, type I HA6)	1	12	10	8	27.8	24.4	19.3	52247	467	467	6.0701e-82	3669200	10			+	670	226;469;1189;1449;1608;1689;1767;1775;1785;2095;2175;2437	True;False;False;True;True;True;True;True;True;True;True;True	233;481;1212;1480;1650;1732;1814;1822;1832;2146;2227;2498	236;501;1288;1590;1770;1855;1945;1955;1965;2297;2382;2743	267;564;1467;1806;2011;2108;2206;2216;2226;2611;2700;3110	267;564;1467;1806;2011;2108;2206;2216;2226;2611;2700;3110
CON__P00761	CON__P00761	5	5	5	>P00761 SWISS-PROT:P00761|TRYP_PIG Trypsin - Sus scrofa (Pig).	1	5	5	5	31.6	31.6	31.6	24409	231	231	6.0929e-16	1424700000	81			+	671	948;1271;1413;2285;2289	True;True;True;True;True	969;970;1295;1443;2340;2344	1032;1033;1034;1035;1387;1550;1551;1552;2508;2509;2510;2511;2512;2513;2514;2515;2516;2517;2518;2519;2520;2521;2522;2523;2524;2525;2526;2527;2528;2529;2530;2531;2532;2533;2534;2535;2536;2537;2538;2539;2540;2541;2542;2543;2544;2545;2546;2547;2548;2549;2550;2551;2552;2553;2554;2555;2556;2557;2558;2559;2560;2561;2562;2563;2564;2565;2566;2567;2568;2569;2570;2571;2572;2576	1162;1163;1164;1165;1166;1583;1759;1760;1761;2849;2850;2851;2852;2853;2854;2855;2856;2857;2858;2859;2860;2861;2862;2863;2864;2865;2866;2867;2868;2869;2870;2871;2872;2873;2874;2875;2876;2877;2878;2879;2880;2881;2882;2883;2884;2885;2886;2887;2888;2889;2890;2891;2892;2893;2894;2895;2896;2897;2898;2899;2900;2901;2902;2903;2904;2905;2906;2907;2908;2909;2910;2911;2912;2913;2914;2915;2916;2917;2918;2919…	1162;1583;1759;2874;2923	76	94
CON__P02533;CON__Q6IFX2;CON__A2A4G1;CON__Q61782;CON__P19012	CON__P02533	30;13;7;6;6	26;12;3;6;4	11;4;0;2;0	>P02533 SWISS-PROT:P02533 Tax_Id=9606 Gene_Symbol=KRT14 Keratin, type I cytoskeletal 14	5	30	26	11	58.3	53	25.6	51621	472	472;452;456;93;456	2.3265e-228	97958000	37			+	672	28;125;210;211;276;295;296;970;977;1038;1144;1189;1222;1248;1249;1321;1550;1627;1685;1743;1787;1848;1914;2140;2182;2205;2227;2376;2485;2486	True;True;True;True;True;True;True;True;True;True;True;False;False;True;True;True;True;True;True;True;True;True;True;True;True;True;True;True;False;False	29;30;130;217;218;284;303;304;993;1000;1061;1167;1212;1245;1272;1273;1346;1587;1669;1728;1790;1834;1896;1964;2192;2234;2258;2259;2282;2435;2546;2547	29;30;132;219;220;290;309;310;1060;1067;1068;1131;1240;1288;1329;1363;1364;1439;1702;1790;1850;1920;1967;2032;2105;2344;2389;2417;2418;2419;2443;2678;2791;2792	35;36;150;151;250;251;324;349;350;1200;1208;1209;1287;1415;1467;1513;1555;1556;1639;1640;1934;2033;2034;2102;2180;2228;2229;2299;2300;2380;2660;2661;2708;2750;2751;2752;2778;3037;3038;3167;3168	35;151;250;251;324;349;350;1200;1208;1287;1415;1467;1513;1555;1556;1640;1934;2033;2102;2180;2228;2300;2380;2661;2708;2751;2778;3037;3167;3168	77	237
CON__P02538	CON__P02538	24	12	1	>P02538 SWISS-PROT:P02538 Tax_Id=9606 Gene_Symbol=KRT6A Keratin, type II cytoskeletal 6A	1	24	12	1	38.8	22.9	1.8	60044	564	564	0	26498000	13			+	673	33;152;217;503;760;1139;1210;1211;1322;1385;1631;1638;1642;1765;1784;1938;2053;2054;2057;2195;2196;2456;2548;2574	True;True;True;False;True;False;False;False;False;True;True;False;False;False;False;True;True;True;True;False;False;True;False;True	36;158;224;515;775;1162;1233;1234;1347;1414;1673;1680;1684;1812;1831;1988;2104;2105;2108;2248;2249;2517;2610;2637	36;160;227;536;537;538;830;1234;1313;1314;1315;1316;1317;1318;1440;1519;1794;1802;1806;1943;1964;2129;2255;2256;2259;2407;2408;2762;2858;2885	43;180;258;606;607;608;609;939;1408;1496;1497;1498;1499;1500;1501;1502;1641;1726;2038;2046;2050;2204;2225;2408;2409;2562;2563;2566;2736;2737;3136;3244;3276	43;180;258;606;939;1408;1497;1499;1641;1726;2038;2046;2050;2204;2225;2408;2562;2563;2566;2736;2737;3136;3244;3276
CON__P02662	CON__P02662	1	1	1	>P02662 SWISS-PROT:P02662 Alpha-S1-casein - Bos taurus (Bovine).	1	1	1	1	6	6	6	22975	199	199	0.0046554	8155100	1			+	674	520	TRUE	532	555	627	627
CON__P02668	CON__P02668	1	1	1	>P02668 SWISS-PROT:P02668 Kappa-casein [Contains: Casoxin C; Casoxin 6; Casoxin A; Casoxin B; Casoplatelin] - Bos taurus (Bovine).	1	1	1	1	10.7	10.7	10.7	18974	169	169	6.6069e-06	1411100	2			+	675	2035	TRUE	2086	2237	2541;2542	2542
CON__P02754	CON__P02754	1	1	1	>P02754 SWISS-PROT:P02754 Beta-lactoglobulin - Bos taurus (Bovine).	1	1	1	1	8.6	8.6	8.6	18281	162	162	1.6386e-15	523460	1			+	676	2215	TRUE	2270	2431	2764	2764
CON__P02768-1	CON__P02768-1	5	4	4	>P02768-1 SWISS-PROT:P02768-1 Tax_Id=9606 Gene_Symbol=ALB Isoform 1 of Serum albumin precursor	1	5	4	4	9.7	7.2	7.2	69366	609	609	1.2886e-67	485290000	9			+	677	1172;1724;1837;1839;2314	False;True;True;True;True	1195;1770;1885;1887;2372	1270;1900;2021;2023;2607;2608;2609;2610;2611	1446;2159;2288;2290;2959;2960;2961;2962;2963;2964	1446;2159;2288;2290;2962
CON__P02769	CON__P02769	9	9	8	>P02769 SWISS-PROT:P02769 (Bos taurus) Bovine serum albumin precursor	1	9	9	8	18.6	18.6	16.1	69293	607	607	6.8682e-96	10535000	10			+	678	303;304;837;1172;1272;1838;1855;2000;2250	True;True;True;True;True;True;True;True;True	311;312;853;1195;1296;1886;1903;2050;2305	317;318;913;1270;1388;2022;2039;2198;2470	357;358;1027;1446;1584;2289;2307;2308;2495;2807	357;358;1027;1446;1584;2289;2307;2495;2807
CON__P48668;CON__P04259;CON__P07744;CON__Q8VED5;CON__REFSEQ:XP_932229	CON__P48668;CON__P04259	24;24;7;6;1	1;1;0;0;0	1;1;0;0;0	>P48668 SWISS-PROT:P48668 Tax_Id=9606 Gene_Symbol=KRT6C Keratin, type II cytoskeletal 6C;>P04259 SWISS-PROT:P04259 Tax_Id=9606 Gene_Symbol=KRT6B Keratin, type II cytoskeletal 6B	5	24	1	1	38.8	1.8	1.8	60024	564	564;564;525;531;345	0	1904300	1			+	679	33;152;217;503;760;1139;1210;1211;1322;1385;1631;1638;1642;1765;1784;1937;2053;2054;2057;2195;2196;2456;2548;2574	False;False;False;False;False;False;False;False;False;False;False;False;False;False;False;True;False;False;False;False;False;False;False;False	36;158;224;515;775;1162;1233;1234;1347;1414;1673;1680;1684;1812;1831;1987;2104;2105;2108;2248;2249;2517;2610;2637	36;160;227;536;537;538;830;1234;1313;1314;1315;1316;1317;1318;1440;1519;1794;1802;1806;1943;1964;2128;2255;2256;2259;2407;2408;2762;2858;2885	43;180;258;606;607;608;609;939;1408;1496;1497;1498;1499;1500;1501;1502;1641;1726;2038;2046;2050;2204;2225;2407;2562;2563;2566;2736;2737;3136;3244;3276	43;180;258;606;939;1408;1497;1499;1641;1726;2038;2046;2050;2204;2225;2407;2562;2563;2566;2736;2737;3136;3244;3276
CON__P04264;CON__H-INV:HIT000016045	CON__P04264	40;1	40;1	29;0	>P04264 SWISS-PROT:P04264 Tax_Id=9606 Gene_Symbol=KRT1 Keratin, type II cytoskeletal 1	2	40	40	29	53.9	53.9	43	66017	644	644;99	0	3082800000	115			+	680	34;366;373;558;559;590;894;1089;1151;1209;1236;1238;1336;1352;1386;1387;1545;1632;1633;1638;1662;1687;1759;1760;1761;1869;1908;1972;1989;2008;2009;2018;2161;2162;2191;2206;2207;2300;2532;2572	True;True;True;True;True;True;True;True;True;True;True;True;True;True;True;True;True;True;True;True;True;True;True;True;True;True;True;True;True;True;True;True;True;True;True;True;True;True;True;True	37;375;383;571;572;604;913;1112;1174;1232;1259;1260;1262;1361;1362;1381;1415;1416;1581;1582;1674;1675;1680;1704;1730;1806;1807;1808;1917;1957;1958;2022;2039;2058;2059;2068;2213;2214;2243;2260;2261;2262;2356;2594;2635	37;384;392;601;602;603;604;605;606;607;640;641;642;643;644;645;646;647;648;649;650;651;652;653;654;975;1183;1248;1308;1309;1310;1311;1312;1343;1344;1346;1347;1348;1455;1456;1457;1458;1459;1485;1520;1521;1696;1697;1795;1796;1797;1802;1826;1852;1853;1936;1937;1938;1939;2054;2097;2098;2099;2166;2184;2185;2186;2187;2206;2207;2208;2209;2210;2219;2365;2366;2367;2368;2369;2398;2420;2421;2422;2423;2588;2…	44;433;442;679;680;681;682;683;684;685;686;687;688;726;727;728;729;730;731;732;733;734;735;736;737;738;739;740;741;742;1095;1352;1423;1424;1490;1491;1492;1493;1494;1495;1531;1532;1535;1536;1537;1538;1657;1658;1659;1660;1661;1662;1663;1690;1727;1728;1927;1928;1929;2039;2040;2041;2046;2073;2074;2104;2105;2106;2197;2198;2199;2200;2326;2372;2373;2374;2457;2458;2479;2480;2481;2482;2505;2506;2507;2508;…	44;433;442;681;688;729;1095;1352;1424;1491;1532;1535;1660;1690;1727;1728;1929;2039;2040;2046;2074;2104;2198;2199;2200;2326;2374;2457;2481;2507;2511;2522;2683;2684;2719;2754;2755;2937;3223;3273	78;79;80;81;82	262;296;326;469;493
CON__Q3KNV1;CON__P08729	CON__Q3KNV1;CON__P08729	5;5	1;1	1;1	>Q3KNV1 TREMBL:Q3KNV1;Q96GE1 Tax_Id=9606 Gene_Symbol=KRT7 keratin 7;>P08729 SWISS-PROT:P08729 Tax_Id=9606 Gene_Symbol=KRT7 Keratin, type II cytoskeletal 7	2	5	1	1	7.2	2.6	2.6	51385	469	469;469	1.3599e-88	360310	1			+	681	503;1324;2195;2196;2292	False;False;False;False;True	515;1349;2248;2249;2348	536;537;538;1442;2407;2408;2580	606;607;608;609;1643;2736;2737;2927	606;1643;2736;2737;2927
CON__P08779;CON__Q9Z2K1;CON__Q3ZAW8	CON__P08779	26;9;9	13;2;2	13;2;2	>P08779 SWISS-PROT:P08779 Tax_Id=9606 Gene_Symbol=KRT16 Keratin, type I cytoskeletal 16	3	26	13	13	58.1	38.9	38.9	51267	473	473;469;474	2.494e-160	22698000	14			+	682	125;177;210;211;480;929;971;1038;1189;1222;1248;1249;1320;1606;1626;1743;1788;1804;2134;2139;2181;2227;2376;2401;2485;2486	False;True;False;False;True;True;True;False;False;False;False;False;True;True;True;False;True;True;True;True;True;False;False;True;False;False	130;183;217;218;492;950;994;1061;1212;1245;1272;1273;1345;1648;1668;1790;1835;1851;2186;2191;2233;2282;2435;2461;2546;2547	132;185;219;220;513;1013;1061;1131;1288;1329;1363;1364;1438;1768;1789;1920;1968;1987;2338;2343;2388;2443;2678;2704;2791;2792	150;151;212;250;251;578;1140;1201;1287;1467;1513;1555;1556;1638;2009;2032;2180;2230;2251;2654;2659;2707;2778;3037;3038;3068;3069;3167;3168	151;212;250;251;578;1140;1201;1287;1467;1513;1555;1556;1638;2009;2032;2180;2230;2251;2654;2659;2707;2778;3037;3068;3167;3168	83	353
CON__P12763	CON__P12763	3	3	3	>P12763 SWISS-PROT:P12763 (Bos taurus) Alpha-2-HS-glycoprotein precursor	1	3	3	3	12.8	12.8	12.8	38418	359	359	1.383e-09	1967600	4			+	683	849;853;2219	True;True;True	866;871;2274	927;932;2435	1042;1049;1050;2769	1042;1049;2769
CON__P13645;CON__P02535-1;CON__Q7Z3Y7;CON__P05784;CON__Q148H6;CON__Q2M2I5;CON__A2AB72;CON__Q99456	CON__P13645	32;5;3;2;2;2;1;1	31;5;3;1;2;2;1;0	25;2;1;0;0;0;0;0	>P13645 SWISS-PROT:P13645 Tax_Id=9606 Gene_Symbol=KRT10 Keratin, type I cytoskeletal 10	8	32	31	25	55.8	55.8	49.7	59.51	593	593;570;486;423;464;525;453;494	0	4479100000	55			+	684	29;292;454;762;764;952;1021;1037;1085;1143;1189;1222;1246;1314;1605;1677;1705;1706;1708;1798;1799;1874;1915;1976;2005;2050;2051;2164;2377;2485;2486;2568	True;True;True;True;True;True;True;True;True;True;True;False;True;True;True;True;True;True;True;True;True;True;True;True;True;True;True;True;True;True;True;True	31;32;300;466;777;779;974;1044;1060;1108;1166;1212;1245;1270;1339;1647;1720;1749;1750;1752;1753;1754;1845;1846;1922;1965;2026;2055;2101;2102;2216;2436;2437;2546;2547;2631	31;32;306;483;484;832;833;835;1039;1113;1114;1130;1179;1239;1288;1329;1360;1361;1432;1766;1767;1842;1873;1874;1875;1876;1877;1878;1879;1881;1882;1883;1980;1981;1982;2059;2106;2170;2171;2203;2252;2253;2371;2679;2680;2791;2792;2879	37;38;344;345;346;544;545;941;942;944;1171;1172;1266;1267;1268;1286;1347;1414;1467;1513;1552;1553;1631;1632;2006;2007;2008;2093;2130;2131;2132;2133;2134;2135;2136;2138;2139;2140;2141;2243;2244;2245;2332;2381;2462;2463;2500;2501;2559;2560;2688;3039;3040;3167;3168;3268	37;345;545;941;944;1172;1267;1286;1347;1414;1467;1513;1552;1632;2006;2093;2130;2136;2141;2243;2245;2332;2381;2463;2500;2559;2560;2688;3040;3167;3168;3268	84;85;86	271;306;321
CON__P13647	CON__P13647	30	21	7	>P13647 SWISS-PROT:P13647 Tax_Id=9606 Gene_Symbol=KRT5 Keratin, type II cytoskeletal 5	1	30	21	7	46.6	37.1	13.1	62378	590	590	0	86135000	24			+	685	189;364;490;503;715;1032;1139;1210;1211;1322;1383;1500;1629;1638;1642;1695;1765;1784;1845;2058;2137;2138;2195;2196;2232;2233;2291;2469;2548;2573	True;True;True;False;True;True;False;False;False;False;True;True;True;False;False;True;True;True;True;True;True;True;False;False;True;True;True;True;True;True	196;372;373;502;515;729;1055;1162;1233;1234;1347;1412;1532;1671;1680;1684;1738;1812;1831;1893;2109;2189;2190;2248;2249;2287;2288;2346;2347;2530;2610;2636	198;381;382;523;536;537;538;783;1125;1234;1313;1314;1315;1316;1317;1318;1440;1517;1644;1792;1802;1806;1861;1943;1964;2029;2260;2341;2342;2407;2408;2449;2450;2578;2579;2775;2858;2884	226;430;431;590;606;607;608;609;889;1281;1408;1496;1497;1498;1499;1500;1501;1502;1641;1724;1866;2036;2046;2050;2117;2204;2225;2296;2567;2568;2657;2658;2736;2737;2785;2786;2925;2926;3150;3244;3275	226;430;590;606;889;1281;1408;1497;1499;1641;1724;1866;2036;2046;2050;2117;2204;2225;2296;2568;2657;2658;2736;2737;2785;2786;2925;3150;3244;3275	87;88	284;297
CON__P19013	CON__P19013	1	1	1	>P19013 SWISS-PROT:P19013 Tax_Id=9606 Gene_Symbol=KRT4 keratin 4	1	1	1	1	2.7	2.7	2.7	63.91	594	594	1.1895e-47	1714100	1			+	686	502	TRUE	514	535	605	605
CON__P34955	CON__P34955	4	4	4	>P34955 SWISS-PROT:P34955 (Bos taurus) Alpha-1-antiproteinase precursor	1	4	4	4	10.6	10.6	10.6	46103	416	416	9.3415e-32	2796600	5			+	687	1441;1657;1658;2098	True;True;True;True	1472;1699;1700;2149	1582;1821;1822;2300	1798;2066;2067;2068;2614	1798;2067;2068;2614
CON__P35527	CON__P35527	34	34	33	>P35527 SWISS-PROT:P35527 Tax_Id=9606 Gene_Symbol=KRT9 Keratin, type I cytoskeletal 9	1	34	34	33	65.2	65.2	65.2	62129	623	623	0	1688100000	68			+	688	319;320;425;484;511;591;656;661;662;826;953;1009;1010;1222;1223;1224;1543;1553;1686;1717;1730;1733;1742;1750;1751;1812;1904;1940;2082;2190;2194;2446;2447;2567	True;True;True;True;True;True;True;True;True;True;True;True;True;True;True;True;True;True;True;True;True;True;True;True;True;True;True;True;True;True;True;True;True;True	327;328;437;496;523;605;670;675;676;842;975;976;1032;1033;1245;1246;1247;1579;1590;1729;1763;1776;1779;1789;1797;1798;1859;1860;1952;1953;1990;2133;2242;2246;2247;2507;2508;2630	333;334;452;517;546;655;656;721;727;728;900;901;1040;1041;1042;1043;1101;1102;1329;1330;1331;1693;1694;1705;1851;1892;1906;1909;1919;1927;1928;1995;1996;2091;2092;2093;2131;2284;2397;2403;2404;2405;2406;2752;2753;2878	373;374;375;376;507;582;617;743;744;819;820;826;827;828;1012;1013;1014;1173;1174;1175;1176;1177;1251;1252;1513;1514;1515;1516;1517;1518;1924;1925;1937;1938;2103;2151;2165;2168;2179;2187;2188;2189;2259;2260;2366;2367;2368;2411;2596;2716;2717;2718;2725;2726;2727;2728;2729;2730;2731;2732;2733;2734;2735;3119;3120;3121;3122;3267	373;375;507;582;617;743;820;826;828;1013;1174;1251;1252;1513;1515;1517;1924;1938;2103;2151;2165;2168;2179;2187;2189;2260;2368;2411;2596;2717;2731;3120;3122;3267	89;90;91;92	245;276;286;326
CON__P35908;CON__Q01546;CON__Q5XKE5;CON__P12035;CON__Q6NXH9	CON__P35908	40;10;8;8;4	38;10;8;8;3	27;2;2;2;0	>P35908 SWISS-PROT:P35908 Tax_Id=9606 Gene_Symbol=KRT2 Keratin, type II cytoskeletal 2 epidermal	5	40	38	27	67.8	65.3	53.3	65865	645	645;638;535;629;539	0	918280000	55			+	689	367;374;503;525;558;648;655;818;819;894;1139;1179;1210;1211;1322;1337;1353;1354;1379;1634;1635;1642;1707;1863;1968;1974;1975;2017;2118;2119;2195;2196;2228;2298;2299;2305;2409;2531;2575;2604	True;True;True;True;False;True;True;True;True;False;True;True;True;True;True;True;True;True;True;True;True;True;True;True;True;True;True;True;True;True;True;True;True;True;True;True;True;True;True;True	376;377;384;515;537;571;662;669;834;835;913;1162;1202;1233;1234;1347;1363;1364;1382;1383;1408;1676;1677;1684;1751;1911;2018;2024;2025;2067;2169;2170;2248;2249;2283;2354;2355;2361;2469;2593;2638;2667	385;386;393;536;537;538;560;561;601;602;603;604;605;606;713;720;890;891;892;975;1234;1277;1278;1313;1314;1315;1316;1317;1318;1440;1460;1461;1486;1487;1513;1798;1799;1806;1880;2047;2160;2161;2162;2168;2169;2218;2321;2322;2407;2408;2444;2586;2587;2595;2712;2713;2839;2886;2915	434;435;443;606;607;608;609;632;633;679;680;681;682;683;684;685;686;687;811;818;1001;1002;1003;1095;1408;1455;1456;1496;1497;1498;1499;1500;1501;1502;1641;1664;1665;1691;1692;1720;2042;2043;2050;2137;2318;2448;2449;2450;2451;2460;2461;2520;2636;2637;2736;2737;2779;2935;2936;2944;3077;3078;3219;3277;3310	435;443;606;632;681;811;818;1002;1003;1095;1408;1455;1497;1499;1641;1665;1691;1692;1720;2042;2043;2050;2137;2318;2448;2460;2461;2520;2636;2637;2736;2737;2779;2935;2936;2944;3077;3219;3277;3310	93;94	300;473
CON__P78386;CON__Q9NSB4	CON__P78386	28;2	28;2	11;1	>P78386 SWISS-PROT:P78386 Keratin, type II cuticular Hb5 (Hair keratin, type II Hb5) - Homo sapiens (Human).	2	28	28	11	55.4	55.4	25	55802	507	507;513	1.798e-281	70387000	30			+	690	35;112;188;218;284;341;365;380;492;664;721;878;1180;1198;1217;1218;1230;1275;1419;1598;1849;1851;1973;1987;2055;2176;2398;2543	True;True;True;True;True;True;True;True;True;True;True;True;True;True;True;True;True;True;True;True;True;True;True;True;True;True;True;True	38;117;195;225;292;349;374;391;504;678;736;897;1203;1221;1240;1241;1253;1299;1449;1640;1897;1899;2023;2037;2106;2228;2458;2605	38;118;197;228;298;356;383;403;525;730;790;958;1279;1297;1324;1325;1337;1391;1558;1759;2033;2035;2167;2182;2257;2383;2701;2853	45;134;225;259;334;401;432;454;592;830;831;896;1078;1457;1476;1477;1508;1509;1525;1587;1767;1998;2301;2303;2459;2476;2564;2701;3065;3239	45;134;225;259;334;401;432;454;592;831;896;1078;1457;1477;1508;1509;1525;1587;1767;1998;2301;2303;2459;2476;2564;2701;3065;3239	75	321
CON__Q04695;CON__P19001;CON__P35900;CON__Q9D312;CON__Q8N1A0;CON__Q9C075;CON__Q99PS0	CON__Q04695	20;5;3;3;1;1;1	9;1;0;0;0;1;1	3;1;0;0;0;0;0	>Q04695 SWISS-PROT:Q04695 Tax_Id=9606 Gene_Symbol=KRT17 Keratin, type I cytoskeletal 17	7	20	9	3	45.6	25.2	10.2	48105	432	432;403;424;431;295;422;422	2.0482e-82	12009000	9			+	691	27;126;209;224;276;293;294;970;976;1144;1189;1222;1248;1249;1416;1914;2140;2177;2227;2376	True;True;True;True;False;True;True;False;True;False;False;False;False;False;True;False;False;True;False;False	28;131;216;231;284;301;302;993;999;1167;1212;1245;1272;1273;1446;1964;2192;2229;2282;2435	28;133;218;234;290;307;308;1060;1066;1240;1288;1329;1363;1364;1555;2105;2344;2384;2443;2678	34;152;249;265;324;347;348;1200;1207;1415;1467;1513;1555;1556;1764;2380;2660;2661;2702;2778;3037;3038	34;152;249;265;324;347;348;1200;1207;1415;1467;1513;1555;1556;1764;2380;2661;2702;2778;3037
CON__Q14525;CON__Q92764	CON__Q14525	16;2	6;0	4;0	>Q14525 SWISS-PROT:Q14525 Keratin, type I cuticular HA3-II (Hair keratin, type I HA3-II)	2	16	6	4	49.5	17.1	13.4	46213	404	404;425	2.9092e-138	8895100	6			+	692	194;346;469;479;1189;1726;1766;1776;1777;1783;1816;1903;1905;2048;2636;2637	False;False;False;True;False;False;False;True;True;True;False;True;False;False;True;False	201;354;481;491;1212;1772;1813;1823;1824;1830;1864;1951;1954;2099;2699;2700	203;362;501;512;1288;1902;1944;1956;1957;1963;2000;2090;2094;2250;2947;2948	232;408;564;577;1467;2161;2205;2217;2218;2224;2265;2365;2369;2557;3349;3350	232;408;564;577;1467;2161;2205;2217;2218;2224;2265;2365;2369;2557;3349;3350
CON__Q14533	CON__Q14533	26	2	1	>Q14533 SWISS-PROT:Q14533 Keratin, type II cuticular Hb1 (Hair keratin, type II Hb1) (ghHKb1) (ghHb1) (MLN 137) - Homo sapiens (Human).	1	26	2	1	52.7	5.9	3.2	54971	505	505	3.3568e-281	1752700	4			+	693	35;114;274;284;287;341;365;380;394;492;722;973;1155;1156;1181;1198;1217;1218;1229;1242;1275;1323;1851;1973;2055;2176	False;False;False;False;False;False;False;False;False;False;False;True;False;False;False;False;False;False;True;False;False;False;False;False;False;False	38;119;282;292;295;349;374;391;405;504;737;996;1178;1179;1204;1221;1240;1241;1252;1266;1299;1348;1899;2023;2106;2228	38;120;288;298;301;356;383;403;417;525;791;792;1063;1252;1253;1280;1297;1324;1325;1336;1352;1391;1441;2035;2167;2257;2383	45;136;322;334;338;339;401;432;454;469;592;897;898;1203;1204;1428;1429;1458;1476;1477;1508;1509;1523;1524;1542;1587;1642;2303;2459;2564;2701	45;136;322;334;338;401;432;454;469;592;897;1203;1428;1429;1458;1477;1508;1509;1524;1542;1587;1642;2303;2459;2564;2701	75	304
CON__Q9UE12;CON__Q15323	CON__Q9UE12;CON__Q15323	17;17	16;16	2;2	>Q9UE12 TREMBL:Q9UE12 Type I hair keratin 1 - Homo sapiens (Human).;>Q15323 SWISS-PROT:Q15323 Keratin, type I cuticular HA1 (Hair keratin, type I HA1)	2	17	16	2	48.1	46.4	2.4	47237	416	416;416	4.1537e-111	163170000	18			+	694	194;283;286;346;355;469;1189;1365;1726;1766;1816;1905;2048;2183;2251;2630;2637	True;True;True;True;True;True;False;True;True;True;True;True;True;True;True;True;True	201;291;294;354;363;481;1212;1394;1772;1813;1864;1954;2099;2235;2306;2693;2700	203;297;300;362;371;501;1288;1498;1902;1944;2000;2094;2250;2390;2471;2941;2948	232;333;336;337;408;418;419;564;1467;1705;2161;2205;2265;2369;2557;2709;2808;3341;3350	232;333;337;408;419;564;1467;1705;2161;2205;2265;2369;2557;2709;2808;3341;3350
CON__Q7RTS7;CON__Q32MB2;CON__Q14CN4-1;CON__Q6IME9	CON__Q7RTS7;CON__Q32MB2;CON__Q14CN4-1;CON__Q6IME9	4;4;2;2	1;1;1;1	0;0;0;0	>Q7RTS7 SWISS-PROT:Q7RTS7 Tax_Id=9606 Gene_Symbol=KRT74 Keratin, type II cytoskeletal 74;>Q32MB2 TREMBL:Q32MB2;Q86Y46 Tax_Id=9606 Gene_Symbol=KRT73 Keratin-73;>Q14CN4-1 SWISS-PROT:Q14CN4-1 Tax_Id=9606 Gene_Symbol=KRT72 Isoform 1 of Keratin, type II cytoske	4	4	1	0	5.7	2.3	0	57865	529	529;540;511;520	2.4508e-67	1739000	8			+	695	503;557;1139;1322	False;True;False;False	515;570;1162;1347	536;537;538;596;597;598;599;600;1234;1440	606;607;608;609;671;672;673;674;675;676;677;678;1408;1641	606;672;1408;1641
CON__Q3TTY5	CON__Q3TTY5	11	1	0	>Q3TTY5 SWISS-PROT:Q3TTY5 Tax_Id=10090 Gene_Symbol=Krt2 Keratin, type II cytoskeletal 2 epidermal	1	11	1	0	11.2	1.6	0	70922	707	707	1.9151e-206	375280	1	+		+	696	373;503;648;1139;1179;1322;1336;1405;2195;2196;2299	False;False;False;False;False;False;False;True;False;False;False	383;515;662;1162;1202;1347;1361;1362;1435;2248;2249;2355	392;536;537;538;713;1234;1277;1278;1440;1455;1456;1457;1458;1459;1540;2407;2408;2587	442;606;607;608;609;811;1408;1455;1456;1641;1657;1658;1659;1660;1661;1662;1663;1749;2736;2737;2936	442;606;811;1408;1455;1641;1660;1749;2736;2737;2936	79	488
CON__Q5D862	CON__Q5D862	3	3	3	>Q5D862 SWISS-PROT:Q5D862 Tax_Id=9606 Gene_Symbol=FLG2 Filaggrin-2	1	3	3	3	2	2	2	248.07	2391	2391	7.1164e-13	14778000	4			+	697	1797;2102;2639	True;True;True	1844;2153;2702	1979;2305;2951	2242;2619;3353;3354	2242;2619;3354
CON__Q9NSB2;CON__Q6ISB0	CON__Q9NSB2;CON__Q6ISB0	17;17	13;13	12;12	>Q9NSB2 SWISS-PROT:Q9NSB2 Keratin, type II cuticular Hb4 (Hair keratin, type II Hb4) - Homo sapiens (Human).;>Q6ISB0 TREMBL:Q6ISB0 Keratin, hair, basic, 4 - Homo sapiens (Human).	2	17	13	12	33.3	29.2	27.8	64895	600	600;600	2.8368e-170	30866000	15			+	698	168;340;503;1194;1275;1324;1609;1620;1768;2006;2030;2052;2195;2196;2203;2277;2576	True;True;False;True;False;True;True;True;True;True;True;True;False;False;True;True;True	174;348;515;1217;1299;1349;1651;1662;1815;2056;2081;2103;2248;2249;2256;2332;2639	176;355;536;537;538;1293;1391;1442;1771;1783;1946;2204;2232;2254;2407;2408;2415;2500;2887	201;400;606;607;608;609;1472;1587;1643;2012;2024;2207;2502;2503;2536;2561;2736;2737;2747;2748;2840;3278	201;400;606;1472;1587;1643;2012;2024;2207;2503;2536;2561;2736;2737;2747;2840;3278
CON__Q6KB66-1;CON__Q0VBK2	CON__Q6KB66-1;CON__Q0VBK2	2;1	2;1	2;1	>Q6KB66-1 SWISS-PROT:Q6KB66-1 Tax_Id=9606 Gene_Symbol=KRT80 Isoform 1 of Keratin, type II cytoskeletal 80;>Q0VBK2 TREMBL:Q0VBK2;Q8C1M7 Tax_Id=10090 Gene_Symbol=Krt80 Keratin 80	2	2	2	2	4.9	4.9	4.9	50525	452	452;452	0.00098441	190220	2			+	699	1885;1991	True;True	1933;2041	2070;2189	2344;2484	2344;2484
CON__Q8N1N4-2;CON__Q7RTT2	CON__Q8N1N4-2;CON__Q7RTT2	5;5	3;3	3;3	>Q8N1N4-2 SWISS-PROT:Q8N1N4-2 Tax_Id=9606 Gene_Symbol=KRT78 Isoform 2 of Keratin, type II cytoskeletal 78;>Q7RTT2 TREMBL:Q7RTT2 Tax_Id=9606 Gene_Symbol=KRT78 Keratin-78	2	5	3	3	11.7	8.1	8.1	56964	521	521;521	4.8735e-92	19933000	3			+	700	222;1322;1405;1494;2603	True;False;False;True;True	229;1347;1435;1526;2666	232;1440;1540;1637;2914	263;1641;1749;1858;3309	263;1641;1749;1858;3309
CON__Q7Z3Z0;CON__Q7Z3Y8;CON__Q7Z3Y9	CON__Q7Z3Z0;CON__Q7Z3Y8;CON__Q7Z3Y9	2;2;1	1;1;1	1;1;1	>Q7Z3Z0 SWISS-PROT:Q7Z3Z0 Tax_Id=9606 Gene_Symbol=KRT25 Keratin, type I cytoskeletal 25;>Q7Z3Y8 SWISS-PROT:Q7Z3Y8 Tax_Id=9606 Gene_Symbol=KRT27 Keratin, type I cytoskeletal 27;>Q7Z3Y9 SWISS-PROT:Q7Z3Y9 Tax_Id=9606 Gene_Symbol=KRT26 Keratin, type I cytoskel	3	2	1	1	3.6	1.6	1.6	49317	450	450;459;468	3.3465e-07	556850	1			+	701	292;1418	False;True	300;1448	306;1557	344;345;346;1766	345;1766
CON__Q7Z794	CON__Q7Z794	6	3	3	>Q7Z794 SWISS-PROT:Q7Z794 Tax_Id=9606 Gene_Symbol=KRT77 Keratin 77	1	6	3	3	13.1	7.6	7.6	61802	578	578	8.5992e-63	1705700	3			+	702	503;558;1405;1805;1958;2085	False;False;False;True;True;True	515;571;1435;1852;2008;2136	536;537;538;601;602;603;604;605;606;1540;1988;2150;2287	606;607;608;609;679;680;681;682;683;684;685;686;687;1749;2252;2436;2599	606;681;1749;2252;2436;2599	95	14
CON__Q86YZ3	CON__Q86YZ3	8	8	8	>Q86YZ3 SWISS-PROT:Q86YZ3 Tax_Id=9606 Gene_Symbol=HRNR Hornerin	1	8	8	8	13.3	13.3	13.3	282.39	2850	2850	1.8176e-141	11410000	11			+	703	751;761;822;823;824;825;1793;1795	True;True;True;True;True;True;True;True	766;776;838;839;840;841;1840;1842	821;831;895;896;897;898;899;1974;1975;1977	929;940;1006;1007;1008;1009;1010;1011;2237;2238;2240	929;940;1006;1008;1009;1011;2238;2240
CON__Q9DCV7	CON__Q9DCV7	5	1	0	>Q9DCV7 SWISS-PROT:Q9DCV7 Tax_Id=10090 Gene_Symbol=Krt7 Keratin, type II cytoskeletal 7	1	5	1	0	7.4	2.6	0	50708	457	457	2.9849e-89	708750	1			+	704	503;1324;2120;2195;2196	False;False;True;False;False	515;1349;2171;2248;2249	536;537;538;1442;2323;2407;2408	606;607;608;609;1643;2638;2736;2737	606;1643;2638;2736;2737
CON__REFSEQ:XP_986630	CON__REFSEQ:XP_986630	7	1	1	>REFSEQ:XP_986630 Tax_Id=10090 Gene_Symbol=Krt33b keratin complex 1, acidic, gene 3	1	7	1	1	15.1	2.5	2.5	53728	476	476	2.3342e-28	408670	1			+	705	194;286;469;1189;1365;1778;1785	False;False;False;False;False;True;False	201;294;481;1212;1394;1825;1832	203;300;501;1288;1498;1958;1965	232;336;337;564;1467;1705;2219;2226	232;337;564;1467;1705;2219;2226
REV__AT1G58250.1;REV__AT1G58250.2	REV__AT1G58250.1;REV__AT1G58250.2	1;1	1;1	1;1	>AT1G58250.1 | Symbols: SAB | Golgi-body localisation protein domain ;RNA pol II promoter Fmp27 protein domain | chr1:21587317-21601373 REVERSE LENGTH=2607;>AT1G58250.2 | Symbols: SAB | Golgi-body localisation protein domain ;RNA pol II promoter Fmp27 prot	2	1	1	1	0	0	0	293.35	2607	2607;2655	0.017974	1499800	1		+		706	435	TRUE	447	462	520	520
REV__AT2G34930.1	REV__AT2G34930.1	1	1	1	>AT2G34930.1 | Symbols: | disease resistance family protein / LRR family protein | chr2:14737169-14739886 REVERSE LENGTH=905	1	1	1	1	0	0	0	100.28	905	905	0.0050679	438680	1		+		707	1655	TRUE	1697	1819	2064	2064
REV__AT4G11860.1	REV__AT4G11860.1	1	1	1	>AT4G11860.1 | Symbols: | Protein of unknown function (DUF544) | chr4:7134237-7138361 REVERSE LENGTH=682	1	1	1	1	0	0	0	74427	682	682	0.015401	300610	1		+		708	1794	TRUE	1841	1976	2239	2239
REV__AT4G26870.1	REV__AT4G26870.1	1	1	1	>AT4G26870.1 | Symbols: | Class II aminoacyl-tRNA and biotin synthetases superfamily protein | chr4:13505381-13507619 FORWARD LENGTH=532	1	1	1	1	0	0	0	60332	532	532	0.017312	317260	1		+		709	2424	TRUE	2485	2729	3095	3095
REV__AT5G15540.2;REV__AT5G15540.1	REV__AT5G15540.2;REV__AT5G15540.1	1;1	1;1	1;1	>AT5G15540.2 | Symbols: EMB2773 | PHD finger family protein | chr5:5047887-5057411 REVERSE LENGTH=1844;>AT5G15540.1 | Symbols: EMB2773, ATSCC2, SCC2 | PHD finger family protein | chr5:5047887-5057411 REVERSE LENGTH=1846	2	1	1	1	0	0	0	206.48	1844	1844;1846	0.01151	3756900	2		+		710	1643	TRUE	1685	1807	2051;2052	2052
REV__CON__P07744;REV__CON__Q5XKE5;REV__CON__Q8BGZ7;REV__CON__O95678;REV__CON__P50446;REV__CON__P48668;REV__CON__P04259;REV__CON__P02538;REV__CON__Q922U2;REV__CON__P13647;REV__CON__Q5XQN5;REV__CON__P12035;REV__CON__Q01546;REV__CON__P35908	REV__CON__P07744;REV__CON__Q5XKE5;REV__CON__Q8BGZ7;REV__CON__O95678;REV__CON__P50446;REV__CON__P48668;REV__CON__P04259;REV__CON__P02538;REV__CON__Q922U2;REV__CON__P13647;REV__CON__Q5XQN5;REV__CON__P12035;REV__CON__Q01546;REV__CON__P35908	1;1;1;1;1;1;1;1;1;1;1;1;1;1	1;1;1;1;1;1;1;1;1;1;1;1;1;1	1;1;1;1;1;1;1;1;1;1;1;1;1;1	>P07744 SWISS-PROT:P07744 Tax_Id=10090 Gene_Symbol=Krt4 Keratin, type II cytoskeletal 4;>Q5XKE5 SWISS-PROT:Q5XKE5 Tax_Id=9606 Gene_Symbol=KRT79 Keratin, type II cytoskeletal 79;>Q8BGZ7 TREMBL:Q8BGZ7;Q99MH7 Tax_Id=10090 Gene_Symbol=Krt75 10 days neonate ski	14	1	1	1	0	0	0	56283	525	525;535;551;551;553;564;564;564;580;590;601;629;638;645	0.014032	11787000	1		+	+	711	1852	TRUE	1900	2036	2304	2304
