# Supplementary material for: Farnesylated heat shock protein 40 is a component of membrane-bound RISC in Arabidopsis
Source: J Biol Chem. 2018 Sep 7;293(43):16608–22. doi: 10.1074/jbc.RA118.003887 (PMC6204899; doi:10.1074/jbc.RA118.003887)
Supplement: Supporting Information [file supp_RA118.003887_138017_1_supp_168958_pbxdvl.xlsx]

## Sheet: MOCK_Crosslink_ProteinGroups co
Protein IDs	Majority protein IDs	Peptide counts (all)	Peptide counts (razor+unique)	Peptide counts (unique)	Fasta headers	Number of proteins	Peptides	Razor + unique peptides	Unique peptides	Sequence coverage [%]	Unique + razor sequence coverage [%]	Unique sequence coverage [%]	Mol. weight [kDa]	Sequence length	Sequence lengths	PEP	Intensity	MS/MS Count	Only identified by site	Reverse	Potential contaminant	id	Peptide IDs	Peptide is razor	Mod. peptide IDs	Evidence IDs	MS/MS IDs	Best MS/MS	Oxidation (M) site IDs	Oxidation (M) site positions
AT4G00430.2;AT2G45960.2;AT3G61430.2;AT3G61430.1;AT2G45960.1;AT1G01620.1;AT4G00430.1;AT2G45960.3	AT4G00430.2;AT2G45960.2;AT3G61430.2;AT3G61430.1;AT2G45960.1;AT1G01620.1;AT4G00430.1;AT2G45960.3	1;1;1;1;1;1;1;1	1;1;1;1;1;1;1;1	1;1;1;1;1;1;1;1	>AT4G00430.2 | Symbols: TMP-C, PIP1;4, PIP1E | plasma membrane intrinsic protein 1;4 | chr4:186569-187531 REVERSE LENGTH=219;>AT2G45960.2 | Symbols: PIP1B, TMP-A, ATHH2, PIP1;2 | plasma membrane intrinsic protein 1B | chr2:18910450-18911579 FORWARD LENGTH=	8	1	1	1	4.1	4.1	4.1	23328	219	219;274;286;286;286;286;287;301	0.011354	320930	1				0	411	TRUE	421	570	681	681
AT1G04270.2;AT5G09510.1;AT1G04270.1	AT1G04270.2;AT5G09510.1;AT1G04270.1	1;1;1	1;1;1	1;1;1	>AT1G04270.2 | Symbols: RPS15 | cytosolic ribosomal protein S15 | chr1:1141852-1142960 REVERSE LENGTH=151;>AT5G09510.1 | Symbols: | Ribosomal protein S19 family protein | chr5:2955698-2956554 REVERSE LENGTH=152;>AT1G04270.1 | Symbols: RPS15 | cytosolic ri	3	1	1	1	9.3	9.3	9.3	17058	151	151;152;152	0.005763	491140	1				1	16	TRUE	18	21	24	24
AT3G04400.2;AT3G04400.1;AT2G33370.1;AT1G04480.1	AT3G04400.2;AT3G04400.1;AT2G33370.1;AT1G04480.1	1;1;1;1	1;1;1;1	1;1;1;1	>AT3G04400.2 | Symbols: emb2171 | Ribosomal protein L14p/L23e family protein | chr3:1167611-1168308 FORWARD LENGTH=125;>AT3G04400.1 | Symbols: emb2171 | Ribosomal protein L14p/L23e family protein | chr3:1167339-1168308 FORWARD LENGTH=140;>AT2G33370.1 | Sym	4	1	1	1	6.4	6.4	6.4	13406	125	125;140;140;140	0.0098417	718420	2				2	698	TRUE	717	979	1209;1210	1210
AT4G14960.1;AT4G14960.2;AT1G50010.1;AT1G04820.1;AT5G19780.1;AT5G19770.1;AT1G64740.1	AT4G14960.1;AT4G14960.2;AT1G50010.1;AT1G04820.1;AT5G19780.1;AT5G19770.1	4;4;4;4;2;2;1	4;4;4;4;2;2;1	4;4;4;4;2;2;1	>AT4G14960.1 | Symbols: TUA6 | Tubulin/FtsZ family protein | chr4:8548753-8550319 REVERSE LENGTH=427;>AT4G14960.2 | Symbols: TUA6 | Tubulin/FtsZ family protein | chr4:8548769-8550319 REVERSE LENGTH=450;>AT1G50010.1 | Symbols: TUA2 | tubulin alpha-2 chain |	7	4	4	4	15.5	15.5	15.5	47235	427	427;450;450;450;450;450;450	1.3465e-150	6283300	6				3	65;259;406;497	True;True;True;True	67;263;416;509	72;352;565;680	84;85;422;675;830;831	84;422;675;831
AT1G05190.1	AT1G05190.1	1	1	1	>AT1G05190.1 | Symbols: emb2394 | Ribosomal protein L6 family | chr1:1502515-1503738 REVERSE LENGTH=223	1	1	1	1	5.8	5.8	5.8	24705	223	223	0.38246	228890	1				4	128	TRUE	131	143	174	174
AT1G06680.2;AT1G06680.1	AT1G06680.2;AT1G06680.1	2;2	2;2	2;2	>AT1G06680.2 | Symbols: PSBP-1, OEE2, PSII-P | photosystem II subunit P-1 | chr1:2048076-2049186 FORWARD LENGTH=219;>AT1G06680.1 | Symbols: PSBP-1, OEE2, PSII-P, OE23 | photosystem II subunit P-1 | chr1:2047940-2049186 FORWARD LENGTH=263	2	2	2	2	6.8	6.8	6.8	23759	219	219;263	8.463e-08	1498000	2				5	107;749	True;True	110;769	121;1040	149;1289	149;1289
AT5G59850.1;AT1G07770.2;AT1G07770.1;AT3G46040.1	AT5G59850.1;AT1G07770.2;AT1G07770.1;AT3G46040.1	2;2;2;1	2;2;2;1	2;2;2;1	>AT5G59850.1 | Symbols: | Ribosomal protein S8 family protein | chr5:24112499-24113084 REVERSE LENGTH=130;>AT1G07770.2 | Symbols: RPS15A | ribosomal protein S15A | chr1:2408413-2409065 REVERSE LENGTH=130;>AT1G07770.1 | Symbols: RPS15A | ribosomal protein	4	2	2	2	19.2	19.2	19.2	14804	130	130;130;130;130	5.1505e-49	1564100	2				6	141;723	True;True	144;743	157;1008	188;1243	188;1243
AT1G07890.6;AT1G07890.8;AT1G07890.7;AT1G07890.5;AT1G07890.4;AT1G07890.3;AT1G07890.2;AT1G07890.1	AT1G07890.6;AT1G07890.8;AT1G07890.7;AT1G07890.5;AT1G07890.4;AT1G07890.3;AT1G07890.2;AT1G07890.1	1;1;1;1;1;1;1;1	1;1;1;1;1;1;1;1	1;1;1;1;1;1;1;1	>AT1G07890.6 | Symbols: APX1, MEE6, CS1, ATAPX1, ATAPX01 | ascorbate peroxidase 1 | chr1:2438005-2439349 FORWARD LENGTH=249;>AT1G07890.8 | Symbols: APX1, MEE6, CS1, ATAPX1, ATAPX01 | ascorbate peroxidase 1 | chr1:2438005-2439435 FORWARD LENGTH=250;>AT1G078	8	1	1	1	5.6	5.6	5.6	27.52	249	249;250;250;250;250;250;250;250	0.00043171	979300	1				7	38	TRUE	40	45	54	54
AT5G60390.3;AT5G60390.1;AT1G07940.2;AT1G07940.1;AT1G07930.1;AT1G07920.1;AT5G60390.2;AT1G07930.2	AT5G60390.3;AT5G60390.1;AT1G07940.2;AT1G07940.1;AT1G07930.1;AT1G07920.1;AT5G60390.2;AT1G07930.2	6;6;6;6;6;6;5;4	6;6;6;6;6;6;5;4	6;6;6;6;6;6;5;4	>AT5G60390.3 | Symbols: | GTP binding Elongation factor Tu family protein | chr5:24289226-24290675 FORWARD LENGTH=449;>AT5G60390.1 | Symbols: | GTP binding Elongation factor Tu family protein | chr5:24289226-24290675 FORWARD LENGTH=449;>AT1G07940.2 | Sym	8	6	6	6	22	22	22	49502	449	449;449;449;449;449;449;400;372	3.9966e-20	14744000	8				8	51;102;150;230;425;673	True;True;True;True;True;True	53;105;154;234;436;691	58;113;167;311;590;591;946	68;140;200;368;713;714;715;1168	68;140;200;368;715;1168
AT1G57860.1;AT1G57660.1;AT1G09690.1;AT1G09590.1	AT1G57860.1;AT1G57660.1;AT1G09690.1;AT1G09590.1	3;3;3;3	3;3;3;3	3;3;3;3	>AT1G57860.1 | Symbols: | Translation protein SH3-like family protein | chr1:21430034-21430827 REVERSE LENGTH=164;>AT1G57660.1 | Symbols: | Translation protein SH3-like family protein | chr1:21355567-21356364 FORWARD LENGTH=164;>AT1G09690.1 | Symbols: |	4	3	3	3	18.9	18.9	18.9	18709	164	164;164;164;164	6.4989e-11	240430	3				9	70;312;624	True;True;True	73;318;640	79;423;827	92;503;1023	92;503;1023
AT1G11100.1;AT1G11100.2	AT1G11100.1;AT1G11100.2	1;1	1;1	1;1	>AT1G11100.1 | Symbols: | SNF2 domain-containing protein / helicase domain-containing protein / zinc finger protein-related | chr1:3703934-3709302 REVERSE LENGTH=1226;>AT1G11100.2 | Symbols: | SNF2 domain-containing protein / helicase domain-containing p	2	1	1	1	1.1	1.1	1.1	135.67	1226	1226;1269	0.0030961	1461400	2				10	266	TRUE	271	360	430;431	431
AT1G12900.4;AT1G12900.3;AT1G12900.1;AT1G12900.2	AT1G12900.4;AT1G12900.3;AT1G12900.1;AT1G12900.2	9;9;9;8	1;1;1;0	1;1;1;0	>AT1G12900.4 | Symbols: GAPA-2 | glyceraldehyde 3-phosphate dehydrogenase A subunit 2 | chr1:4392634-4393850 REVERSE LENGTH=350;>AT1G12900.3 | Symbols: GAPA-2 | glyceraldehyde 3-phosphate dehydrogenase A subunit 2 | chr1:4392634-4393850 REVERSE LENGTH=350;	4	9	1	1	31.4	7.1	7.1	37667	350	350;350;399;317	6.8947e-93	1587600	2				11	0;224;324;623;681;713;714;735;756	False;False;False;False;False;False;False;False;True	0;228;330;639;699;733;734;755;776	0;305;435;826;960;997;998;1020;1047	0;1;361;516;1022;1184;1185;1230;1231;1258;1296;1297	1;361;516;1022;1185;1230;1231;1258;1297
AT3G04120.1;AT1G13440.1;AT1G13440.2	AT3G04120.1;AT1G13440.1;AT1G13440.2	7;7;6	7;7;6	7;7;6	>AT3G04120.1 | Symbols: GAPC, GAPC-1, GAPC1 | glyceraldehyde-3-phosphate dehydrogenase C subunit 1 | chr3:1081077-1083131 FORWARD LENGTH=338;>AT1G13440.1 | Symbols: GAPC-2, GAPC2 | glyceraldehyde-3-phosphate dehydrogenase C2 | chr1:4608465-4610494 REVERSE	3	7	7	7	22.8	22.8	22.8	36914	338	338;338;310	2.9512e-97	17564000	12				12	4;149;636;715;716;737;738	True;True;True;True;True;True;True	4;152;153;652;735;736;757;758	4;165;166;850;999;1000;1022;1023	6;7;198;199;1055;1056;1232;1233;1260;1261;1262;1263	7;198;1056;1232;1233;1260;1262	0	179
AT1G14320.1;AT1G26910.1;AT1G66580.1;AT1G14320.2	AT1G14320.1;AT1G26910.1;AT1G66580.1	3;3;2;1	3;3;2;1	3;3;2;1	>AT1G14320.1 | Symbols: SAC52, RPL10, RPL10A | Ribosomal protein L16p/L10e family protein | chr1:4888270-4889408 FORWARD LENGTH=220;>AT1G26910.1 | Symbols: RPL10B | Ribosomal protein L16p/L10e family protein | chr1:9321709-9322813 FORWARD LENGTH=221;>AT1G6	4	3	3	3	14.5	14.5	14.5	24917	220	220;221;221;163	2.2244e-08	2756300	3				13	162;540;657	True;True;True	166;554;675	199;728;882	239;888;1097	239;888;1097
AT1G15820.1	AT1G15820.1	2	2	2	>AT1G15820.1 | Symbols: LHCB6, CP24 | light harvesting complex photosystem II subunit 6 | chr1:5446685-5447676 REVERSE LENGTH=258	1	2	2	2	10.9	10.9	10.9	27522	258	258	0.00016947	3368900	2				14	145;615	True;True	148;631	161;818	193;1013	193;1013
AT1G20020.2;AT1G20020.3;AT1G20020.1	AT1G20020.2;AT1G20020.3;AT1G20020.1	1;1;1	1;1;1	1;1;1	>AT1G20020.2 | Symbols: ATLFNR2 | ferredoxin-NADP(+)-oxidoreductase 2 | chr1:6942851-6944868 FORWARD LENGTH=350;>AT1G20020.3 | Symbols: ATLFNR2 | ferredoxin-NADP(+)-oxidoreductase 2 | chr1:6942851-6944868 FORWARD LENGTH=369;>AT1G20020.1 | Symbols: ATLFNR2,	3	1	1	1	3.7	3.7	3.7	39233	350	350;369;369	0.0022346	0	1				15	43	TRUE	45	50	59	59
AT4G09800.1;AT1G34030.1;AT1G22780.1	AT4G09800.1;AT1G34030.1;AT1G22780.1	3;3;3	3;3;3	3;3;3	>AT4G09800.1 | Symbols: RPS18C | S18 ribosomal protein | chr4:6173818-6174963 FORWARD LENGTH=152;>AT1G34030.1 | Symbols: | Ribosomal protein S13/S18 family | chr1:12370285-12371465 REVERSE LENGTH=152;>AT1G22780.1 | Symbols: PFL, RPS18A, PFL1 | Ribosomal p	3	3	3	3	15.8	15.8	15.8	17545	152	152;152;152	1.2836e-43	6212700	5				16	279;481;583	True;True;True	285;493;599	386;663;786	461;805;806;974;975	461;805;974
AT2G34420.1;AT1G29930.1;AT1G29920.1;AT1G29910.1;AT2G05100.1;AT2G05070.1;AT3G27690.1;AT2G34430.1	AT2G34420.1;AT1G29930.1;AT1G29920.1;AT1G29910.1	3;3;3;3;1;1;1;1	3;3;3;3;1;1;1;1	3;3;3;3;1;1;1;1	>AT2G34420.1 | Symbols: LHB1B2, LHCB1.5 | photosystem II light harvesting complex gene B1B2 | chr2:14522716-14523513 REVERSE LENGTH=265;>AT1G29930.1 | Symbols: CAB1, AB140, CAB140, LHCB1.3 | chlorophyll A/B binding protein 1 | chr1:10478071-10478874 FORWAR	8	3	3	3	9.1	9.1	9.1	28054	265	265;267;267;267;265;265;266;266	2.5842e-21	4304200	3				17	208;209;460	True;True;True	212;213;471	289;290;629	341;342;765	341;342;765
AT2G18110.1;AT1G30230.1;AT1G30230.2	AT2G18110.1;AT1G30230.1;AT1G30230.2	1;1;1	1;1;1	1;1;1	>AT2G18110.1 | Symbols: | Translation elongation factor EF1B/ribosomal protein S6 family protein | chr2:7872636-7873713 FORWARD LENGTH=231;>AT1G30230.1 | Symbols: | Glutathione S-transferase, C-terminal-like;Translation elongation factor EF1B/ribosomal	3	1	1	1	3.9	3.9	3.9	25266	231	231;231;260	0.0044494	361990	1				18	314	TRUE	320	425	505	505
AT1G31790.1	AT1G31790.1	1	1	1	>AT1G31790.1 | Symbols: | Tetratricopeptide repeat (TPR)-like superfamily protein | chr1:11394744-11395973 REVERSE LENGTH=409	1	1	1	1	3.7	3.7	3.7	46254	409	409	0.0018007	0	1				19	375	TRUE	382	510	604	604	1	132
AT1G33140.1;AT1G33120.1;AT4G10450.1	AT1G33140.1;AT1G33120.1	5;5;2	5;5;2	5;5;2	>AT1G33140.1 | Symbols: PGY2 | Ribosomal protein L6 family | chr1:12023360-12024502 FORWARD LENGTH=194;>AT1G33120.1 | Symbols: | Ribosomal protein L6 family | chr1:12010986-12012223 FORWARD LENGTH=194	3	5	5	5	33.5	33.5	33.5	22017	194	194;194;194	2.2791e-20	3749100	7				20	172;305;325;683;688	True;True;True;True;True	176;311;331;701;706	247;248;416;436;962;967	293;294;495;517;1187;1188;1193	293;495;517;1188;1193
AT1G34430.1	AT1G34430.1	3	2	2	>AT1G34430.1 | Symbols: EMB3003 | 2-oxoacid dehydrogenases acyltransferase family protein | chr1:12588027-12590084 REVERSE LENGTH=465	1	3	2	2	9	5.8	5.8	48306	465	465	4.5487e-07	481520	2				21	62;108;457	True;False;True	64;111;468	69;122;625	81;150;761	81;150;761
AT1G42970.1	AT1G42970.1	7	5	5	>AT1G42970.1 | Symbols: GAPB | glyceraldehyde-3-phosphate dehydrogenase B subunit | chr1:16127552-16129584 FORWARD LENGTH=447	1	7	5	5	21.5	15	15	47659	447	447	3.696e-48	5424900	7				22	0;201;224;291;712;734;736	False;True;False;True;True;True;True	0;205;228;297;732;754;756	0;282;305;402;996;1019;1021	0;1;333;361;480;1228;1229;1256;1257;1259	1;333;361;480;1229;1257;1259
AT1G43170.9;AT1G43170.8;AT1G43170.7;AT1G43170.6;AT1G43170.5;AT1G43170.3;AT1G43170.2;AT1G43170.1;AT1G43170.4	AT1G43170.9;AT1G43170.8;AT1G43170.7;AT1G43170.6;AT1G43170.5;AT1G43170.3;AT1G43170.2;AT1G43170.1;AT1G43170.4	5;5;5;5;5;5;5;5;4	5;5;5;5;5;5;5;5;4	5;5;5;5;5;5;5;5;4	>AT1G43170.9 | Symbols: RP1 | ribosomal protein 1 | chr1:16266992-16268631 FORWARD LENGTH=389;>AT1G43170.8 | Symbols: RP1 | ribosomal protein 1 | chr1:16266992-16268631 FORWARD LENGTH=389;>AT1G43170.7 | Symbols: RP1 | ribosomal protein 1 | chr1:16266992-16	9	5	5	5	15.7	15.7	15.7	44559	389	389;389;389;389;389;389;389;389;306	7.1372e-09	22532000	5				23	164;169;489;582;662	True;True;True;True;True	168;173;501;598;680	201;244;671;785;931	242;290;817;973;1152	242;290;817;973;1152
AT1G44575.1	AT1G44575.1	1	1	1	>AT1G44575.1 | Symbols: NPQ4, PSBS | Chlorophyll A-B binding family protein | chr1:16871768-16873194 FORWARD LENGTH=265	1	1	1	1	6	6	6	28007	265	265	0.007172	281570	1				24	543	TRUE	557	731	892	892
AT3G16080.1;AT1G52300.1	AT3G16080.1;AT1G52300.1	1;1	1;1	1;1	>AT3G16080.1 | Symbols: | Zinc-binding ribosomal protein family protein | chr3:5454892-5455677 FORWARD LENGTH=95;>AT1G52300.1 | Symbols: | Zinc-binding ribosomal protein family protein | chr1:19475213-19476152 REVERSE LENGTH=95	2	1	1	1	12.6	12.6	12.6	10771	95	95;95	0.50897	339590	1				25	626	TRUE	642	829	1026	1026
AT1G53210.1	AT1G53210.1	1	1	1	>AT1G53210.1 | Symbols: | sodium/calcium exchanger family protein / calcium-binding EF hand family protein | chr1:19844790-19847533 FORWARD LENGTH=585	1	1	1	1	3.4	3.4	3.4	63416	585	585	0.012781	617890	1				26	699	TRUE	718	980	1211	1211
AT3G15020.2;AT3G15020.1;AT1G53240.1;AT3G47520.1	AT3G15020.2;AT3G15020.1;AT1G53240.1;AT3G47520.1	1;1;1;1	1;1;1;1	1;1;1;1	>AT3G15020.2 | Symbols: mMDH2 | Lactate/malate dehydrogenase family protein | chr3:5056139-5057865 FORWARD LENGTH=316;>AT3G15020.1 | Symbols: mMDH2 | Lactate/malate dehydrogenase family protein | chr3:5056139-5057941 FORWARD LENGTH=341;>AT1G53240.1 | Symbo	4	1	1	1	3.8	3.8	3.8	33133	316	316;341;341;403	0.0039846	500160	1				27	316	TRUE	322	427	507	507
AT1G54270.1;AT3G13920.3;AT1G54270.2;AT3G13920.1;AT1G72730.1;AT3G13920.2	AT1G54270.1;AT3G13920.3;AT1G54270.2;AT3G13920.1;AT1G72730.1;AT3G13920.2	2;1;1;1;1;1	2;1;1;1;1;1	2;1;1;1;1;1	>AT1G54270.1 | Symbols: EIF4A-2 | eif4a-2 | chr1:20260495-20262018 FORWARD LENGTH=412;>AT3G13920.3 | Symbols: EIF4A1, RH4, TIF4A1 | eukaryotic translation initiation factor 4A1 | chr3:4592635-4594094 REVERSE LENGTH=402;>AT1G54270.2 | Symbols: EIF4A-2 | eif	6	2	2	2	7.3	7.3	7.3	46762	412	412;402;407;412;414;415	5.2124e-05	689950	2				28	194;309	True;True	198;315	275;420	326;500	326;500
AT3G13470.1;AT5G56500.2;AT5G56500.1;AT1G55490.2;AT1G55490.1	AT3G13470.1;AT5G56500.2;AT5G56500.1;AT1G55490.2;AT1G55490.1	1;1;1;1;1	1;1;1;1;1	1;1;1;1;1	>AT3G13470.1 | Symbols: | TCP-1/cpn60 chaperonin family protein | chr3:4389685-4392624 FORWARD LENGTH=596;>AT5G56500.2 | Symbols: | TCP-1/cpn60 chaperonin family protein | chr5:22874058-22876966 FORWARD LENGTH=597;>AT5G56500.1 | Symbols: | TCP-1/cpn60 c	5	1	1	1	2.3	2.3	2.3	63341	596	596;597;597;600;600	0.46289	272890	1				29	127	TRUE	130	142	173	173
AT1G55670.1	AT1G55670.1	1	1	1	>AT1G55670.1 | Symbols: PSAG | photosystem I subunit G | chr1:20802874-20803356 REVERSE LENGTH=160	1	1	1	1	5	5	5	17085	160	160	0.010893	1026800	1				30	171	TRUE	175	246	292	292
AT1G56070.1;AT3G12915.2;AT3G12915.1	AT1G56070.1	10;1;1	10;1;1	10;1;1	>AT1G56070.1 | Symbols: LOS1 | Ribosomal protein S5/Elongation factor G/III/V family protein | chr1:20968245-20971077 REVERSE LENGTH=843	3	10	10	10	18.9	18.9	18.9	93.89	843	843;767;820	5.2767e-60	8736700	13				31	69;200;284;408;410;456;526;602;689;776	True;True;True;True;True;True;True;True;True;True	72;204;290;418;420;467;540;618;707;796	78;281;395;567;569;624;714;805;968;1070	91;332;471;677;679;680;760;872;873;999;1194;1327;1328	91;332;471;677;679;760;872;999;1194;1327
AT3G57490.1;AT1G59359.1;AT1G58983.1;AT1G58684.1;AT1G58380.1;AT2G41840.1	AT3G57490.1;AT1G59359.1;AT1G58983.1;AT1G58684.1;AT1G58380.1;AT2G41840.1	2;2;2;2;2;2	2;2;2;2;2;2	2;2;2;2;2;2	>AT3G57490.1 | Symbols: | Ribosomal protein S5 family protein | chr3:21279824-21280887 REVERSE LENGTH=276;>AT1G59359.1 | Symbols: | Ribosomal protein S5 family protein | chr1:21842537-21843733 REVERSE LENGTH=284;>AT1G58983.1 | Symbols: | Ribosomal prote	6	2	2	2	9.4	9.4	9.4	30116	276	276;284;284;284;284;285	3.3393e-07	4570300	2				32	655;700	True;True	673;719	880;981	1095;1212	1095;1212
AT1G61520.2;AT1G61520.3;AT1G61520.1	AT1G61520.2;AT1G61520.3;AT1G61520.1	2;2;2	2;2;2	2;2;2	>AT1G61520.2 | Symbols: LHCA3 | photosystem I light harvesting complex gene 3 | chr1:22700493-22701149 FORWARD LENGTH=218;>AT1G61520.3 | Symbols: LHCA3 | photosystem I light harvesting complex gene 3 | chr1:22700152-22701149 FORWARD LENGTH=273;>AT1G61520.1	3	2	2	2	19.7	19.7	19.7	23746	218	218;273;273	1.0047e-07	4951800	2				33	137;197	True;True	140;201	152;278	183;329	183;329
AT2G27030.2;AT5G37780.1;AT5G21274.1;AT3G56800.1;AT3G43810.1;AT2G41110.1;AT2G27030.1;AT1G66410.1;AT1G66410.2;AT2G41110.2;AT5G37780.2;AT5G37780.3;AT2G27030.3	AT2G27030.2;AT5G37780.1;AT5G21274.1;AT3G56800.1;AT3G43810.1;AT2G41110.1;AT2G27030.1;AT1G66410.1;AT1G66410.2;AT2G41110.2;AT5G37780.2;AT5G37780.3;AT2G27030.3	1;1;1;1;1;1;1;1;1;1;1;1;1	1;1;1;1;1;1;1;1;1;1;1;1;1	1;1;1;1;1;1;1;1;1;1;1;1;1	>AT2G27030.2 | Symbols: CAM5 | calmodulin 5 | chr2:11532719-11533060 FORWARD LENGTH=113;>AT5G37780.1 | Symbols: CAM1, TCH1, ACAM-1 | calmodulin 1 | chr5:15004769-15006117 REVERSE LENGTH=149;>AT5G21274.1 | Symbols: CAM6, ACAM-6 | calmodulin 6 | chr5:7214740	13	1	1	1	14.2	14.2	14.2	12868	113	113;149;149;149;149;149;149;149;159;161;164;175;181	1.5348e-16	588920	2				34	676	TRUE	694	955	1177;1178	1177
AT1G67090.1;AT1G67090.2	AT1G67090.1	9;2	5;2	5;2	>AT1G67090.1 | Symbols: RBCS1A | ribulose bisphosphate carboxylase small chain 1A | chr1:25048465-25049249 REVERSE LENGTH=180	2	9	5	5	55	33.3	33.3	20216	180	180;136	3.704e-52	51095000	7				35	103;104;303;304;385;386;445;518;747	True;True;True;True;False;False;False;True;False	106;107;309;310;395;396;456;532;767	114;115;116;414;415;541;542;612;706;1038	141;142;143;493;494;643;644;745;863;864;1285;1286;1287	141;142;493;494;643;644;745;863;1286
AT1G70600.1	AT1G70600.1	1	1	1	>AT1G70600.1 | Symbols: | Ribosomal protein L18e/L15 superfamily protein | chr1:26621168-26621608 REVERSE LENGTH=146	1	1	1	1	12.3	12.3	12.3	16455	146	146	6.7516e-06	790270	1				36	603	TRUE	619	806	1000	1000
AT1G71720.1	AT1G71720.1	1	1	1	>AT1G71720.1 | Symbols: | Nucleic acid-binding proteins superfamily | chr1:26983744-26985893 FORWARD LENGTH=500	1	1	1	1	1.8	1.8	1.8	56326	500	500	0.011253	329330000	1				37	498	TRUE	510	681	832	832
AT1G72370.2;AT1G72370.1;AT3G04770.2;AT3G04770.1	AT1G72370.2;AT1G72370.1;AT3G04770.2;AT3G04770.1	4;4;2;2	4;4;2;2	4;4;2;2	>AT1G72370.2 | Symbols: P40, AP40, RP40, RPSAA | 40s ribosomal protein SA | chr1:27243148-27244842 REVERSE LENGTH=294;>AT1G72370.1 | Symbols: P40, AP40, RP40, RPSAA | 40s ribosomal protein SA | chr1:27243148-27244842 REVERSE LENGTH=298;>AT3G04770.2 | Symbo	4	4	4	4	20.7	20.7	20.7	31981	294	294;298;280;332	5.8525e-14	3480800	4				38	138;249;371;687	True;True;True;True	141;253;378;705	153;342;506;966	184;411;600;1192	184;411;600;1192
AT1G74060.1;AT1G74050.1	AT1G74060.1;AT1G74050.1	3;3	3;3	1;1	>AT1G74060.1 | Symbols: | Ribosomal protein L6 family protein | chr1:27850033-27851299 REVERSE LENGTH=233;>AT1G74050.1 | Symbols: | Ribosomal protein L6 family protein | chr1:27847256-27848680 REVERSE LENGTH=233	2	3	3	1	16.7	16.7	7.7	26008	233	233;233	0.10694	2863700	3				39	664;707;708	True;True;True	682;727;728	933;991;992	1154;1222;1223	1154;1222;1223
AT1G75640.1	AT1G75640.1	1	1	1	>AT1G75640.1 | Symbols: | Leucine-rich receptor-like protein kinase family protein | chr1:28403600-28407022 REVERSE LENGTH=1140	1	1	1	1	0.9	0.9	0.9	123.53	1140	1140	0.0069068	598670	1				40	389	TRUE	399	545	648	648
AT2G01250.1	AT2G01250.1	1	1	1	>AT2G01250.1 | Symbols: | Ribosomal protein L30/L7 family protein | chr2:132943-134264 REVERSE LENGTH=242	1	1	1	1	6.2	6.2	6.2	28171	242	242	2.0738e-08	1861100	2				41	252	TRUE	256	345	414;415	415
AT2G05920.1	AT2G05920.1	2	2	2	>AT2G05920.1 | Symbols: | Subtilase family protein | chr2:2269831-2272207 REVERSE LENGTH=754	1	2	2	2	2.9	2.9	2.9	80014	754	754	0.49254	448370	2				42	550;591	True;True	566;607	743;794	906;985	906;985
AT2G07560.1	AT2G07560.1	1	1	1	>AT2G07560.1 | Symbols: AHA6, HA6 | H(+)-ATPase 6 | chr2:3170394-3173952 REVERSE LENGTH=949	1	1	1	1	1.8	1.8	1.8	105.01	949	949	0.0082645	175520	1				43	26	TRUE	28	32	37	37
ATMG01190.1;AT2G07698.1	ATMG01190.1;AT2G07698.1	4;4	4;4	4;4	>ATMG01190.1 | Symbols: ATP1 | ATP synthase subunit 1 | chrM:302166-303689 REVERSE LENGTH=507;>AT2G07698.1 | Symbols: | ATPase, F1 complex, alpha subunit protein | chr2:3361474-3364028 FORWARD LENGTH=777	2	4	4	4	10.1	10.1	10.1	54971	507	507;777	1.3237e-07	900160	5				44	2;99;283;323	True;True;True;True	2;102;289;329	2;110;394;434	3;4;137;470;515	4;137;470;515
AT2G16600.2;AT2G16600.1	AT2G16600.2;AT2G16600.1	1;1	1;1	1;1	>AT2G16600.2 | Symbols: ROC3 | rotamase CYP 3 | chr2:7200862-7201383 FORWARD LENGTH=151;>AT2G16600.1 | Symbols: ROC3 | rotamase CYP 3 | chr2:7200862-7201383 FORWARD LENGTH=173	2	1	1	1	11.9	11.9	11.9	15992	151	151;173	0.05187	0	1				45	293	TRUE	299	404	482	482
AT5G07090.2;AT2G17360.1;AT5G58420.1;AT5G07090.1;AT2G17360.2	AT5G07090.2;AT2G17360.1;AT5G58420.1;AT5G07090.1;AT2G17360.2	4;4;4;4;3	4;4;4;4;3	4;4;4;4;3	>AT5G07090.2 | Symbols: | Ribosomal protein S4 (RPS4A) family protein | chr5:2202783-2203805 FORWARD LENGTH=244;>AT2G17360.1 | Symbols: | Ribosomal protein S4 (RPS4A) family protein | chr2:7546598-7548138 FORWARD LENGTH=261;>AT5G58420.1 | Symbols: | Rib	5	4	4	4	19.7	19.7	19.7	27707	244	244;261;262;262;184	1.7666e-12	1683300	4				46	191;358;400;616	True;True;True;True	195;365;410;632	272;491;559;819	322;584;668;1014	322;584;668;1014
AT4G36130.1;AT2G18020.1	AT4G36130.1;AT2G18020.1	1;1	1;1	1;1	>AT4G36130.1 | Symbols: | Ribosomal protein L2 family | chr4:17097613-17098656 FORWARD LENGTH=258;>AT2G18020.1 | Symbols: EMB2296 | Ribosomal protein L2 family | chr2:7837151-7838160 FORWARD LENGTH=258	2	1	1	1	4.7	4.7	4.7	27948	258	258;258	3.087e-11	844390	1				47	228	TRUE	232	309	366	366
AT4G38740.1;AT2G21130.1	AT4G38740.1;AT2G21130.1	1;1	1;1	1;1	>AT4G38740.1 | Symbols: ROC1 | rotamase CYP 1 | chr4:18083620-18084138 REVERSE LENGTH=172;>AT2G21130.1 | Symbols: | Cyclophilin-like peptidyl-prolyl cis-trans isomerase family protein | chr2:9055619-9056143 REVERSE LENGTH=174	2	1	1	1	8.7	8.7	8.7	18373	172	172;174	0.012847	0	1				48	250	TRUE	254	343	412	412
AT2G21330.2;AT2G21330.3;AT2G21330.1	AT2G21330.2;AT2G21330.3;AT2G21330.1	3;3;3	2;2;2	2;2;2	>AT2G21330.2 | Symbols: FBA1 | fructose-bisphosphate aldolase 1 | chr2:9128762-9130152 REVERSE LENGTH=311;>AT2G21330.3 | Symbols: FBA1 | fructose-bisphosphate aldolase 1 | chr2:9128416-9130152 REVERSE LENGTH=389;>AT2G21330.1 | Symbols: FBA1 | fructose-bisp	3	3	2	2	12.9	8	8	33323	311	311;389;399	1.4211e-05	632850	2				49	59;333;652	True;True;False	61;339;670	66;454;875	77;538;1090	77;538;1090
AT2G27530.2;AT2G27530.1	AT2G27530.2;AT2G27530.1	1;1	1;1	1;1	>AT2G27530.2 | Symbols: PGY1 | Ribosomal protein L1p/L10e family | chr2:11763443-11764570 REVERSE LENGTH=216;>AT2G27530.1 | Symbols: PGY1 | Ribosomal protein L1p/L10e family | chr2:11763443-11764570 REVERSE LENGTH=216	2	1	1	1	6	6	6	24425	216	216;216	7.3217e-20	661180	1				50	609	TRUE	625	812	1007	1007
AT2G27710.4;AT2G27710.3;AT2G27710.2;AT2G27710.1;AT2G27720.1;AT2G27720.3;AT2G27720.2	AT2G27710.4;AT2G27710.3;AT2G27710.2;AT2G27710.1	4;4;4;4;1;1;1	4;4;4;4;1;1;1	4;4;4;4;1;1;1	>AT2G27710.4 | Symbols: | 60S acidic ribosomal protein family | chr2:11816929-11817670 FORWARD LENGTH=98;>AT2G27710.3 | Symbols: | 60S acidic ribosomal protein family | chr2:11816929-11817670 FORWARD LENGTH=115;>AT2G27710.2 | Symbols: | 60S acidic ribos	7	4	4	4	51	51	51	10243	98	98;115;115;115;115;127;130	2.1861e-66	8358500	6				51	196;419;630;733	True;True;True;True	200;429;646;753	277;579;842;843;1018	328;695;1041;1042;1043;1255	328;695;1043;1255
AT2G28000.1	AT2G28000.1	2	2	2	>AT2G28000.1 | Symbols: CPN60A, CH-CPN60A, SLP | chaperonin-60alpha | chr2:11926603-11929184 FORWARD LENGTH=586	1	2	2	2	4.3	4.3	4.3	62071	586	586	3.0005e-21	711730	2				52	289;678	True;True	295;696	400;957	477;1180	477;1180
AT3G53870.1;AT2G31610.1	AT3G53870.1;AT2G31610.1	3;3	3;3	1;1	>AT3G53870.1 | Symbols: | Ribosomal protein S3 family protein | chr3:19951547-19952782 FORWARD LENGTH=249;>AT2G31610.1 | Symbols: | Ribosomal protein S3 family protein | chr2:13450384-13451669 FORWARD LENGTH=250	2	3	3	1	15.7	15.7	5.6	27349	249	249;250	1.7097e-17	2064000	4				53	113;154;199	True;True;True	116;158;203	128;171;280	156;204;205;331	156;205;331
AT2G34480.1;AT3G14600.1;AT1G29965.1;AT1G29970.2	AT2G34480.1;AT3G14600.1;AT1G29965.1;AT1G29970.2	2;1;1;1	2;1;1;1	2;1;1;1	>AT2G34480.1 | Symbols: | Ribosomal protein L18ae/LX family protein | chr2:14532916-14534161 REVERSE LENGTH=178;>AT3G14600.1 | Symbols: | Ribosomal protein L18ae/LX family protein | chr3:4910773-4911933 FORWARD LENGTH=178;>AT1G29965.1 | Symbols: | Ribos	4	2	2	2	10.7	10.7	10.7	21307	178	178;178;178;312	0.0045036	394580	2				54	269;418	True;True	275;428	375;578	448;694	448;694
AT2G34680.1	AT2G34680.1	1	1	1	>AT2G34680.1 | Symbols: AIR9 | Outer arm dynein light chain 1 protein | chr2:14616947-14628300 REVERSE LENGTH=1708	1	1	1	1	0.5	0.5	0.5	186.86	1708	1708	0.00029637	864960	1				55	670	TRUE	688	943	1164	1164
AT3G52930.1;AT2G36460.1;AT5G03690.2	AT3G52930.1;AT2G36460.1;AT5G03690.2	1;1;1	1;1;1	1;1;1	>AT3G52930.1 | Symbols: | Aldolase superfamily protein | chr3:19627383-19628874 REVERSE LENGTH=358;>AT2G36460.1 | Symbols: | Aldolase superfamily protein | chr2:15296929-15298387 REVERSE LENGTH=358;>AT5G03690.2 | Symbols: | Aldolase superfamily protein	3	1	1	1	4.7	4.7	4.7	38539	358	358;358;359	0.041773	772480	1				56	134	TRUE	137	149	180	180
AT3G53020.1;AT2G36620.1	AT3G53020.1;AT2G36620.1	2;2	2;2	2;2	>AT3G53020.1 | Symbols: STV1, RPL24B, RPL24 | Ribosomal protein L24e family protein | chr3:19660749-19661912 REVERSE LENGTH=163;>AT2G36620.1 | Symbols: RPL24A | ribosomal protein L24 | chr2:15350548-15351819 REVERSE LENGTH=164	2	2	2	2	15.3	15.3	15.3	18632	163	163;164	3.4711e-05	2915500	2				57	551;567	True;True	567;583	744;763	907;937	907;937
AT5G60670.1;AT3G53430.1;AT2G37190.1	AT5G60670.1;AT3G53430.1;AT2G37190.1	1;1;1	1;1;1	1;1;1	>AT5G60670.1 | Symbols: | Ribosomal protein L11 family protein | chr5:24381066-24381566 REVERSE LENGTH=166;>AT3G53430.1 | Symbols: | Ribosomal protein L11 family protein | chr3:19809895-19810395 REVERSE LENGTH=166;>AT2G37190.1 | Symbols: | Ribosomal pro	3	1	1	1	9	9	9	17843	166	166;166;166	0.002578	826450	1				58	728	TRUE	748	1013	1248	1248
AT2G38540.1	AT2G38540.1	1	1	1	>AT2G38540.1 | Symbols: LP1, LTP1, ATLTP1 | lipid transfer protein 1 | chr2:16130418-16130893 FORWARD LENGTH=118	1	1	1	1	8.5	8.5	8.5	11755	118	118	0.00084933	402140	1				59	37	TRUE	39	44	53	53
AT3G55280.3;AT3G55280.2;AT3G55280.1;AT2G39460.2;AT2G39460.1	AT3G55280.3;AT3G55280.2;AT3G55280.1;AT2G39460.2;AT2G39460.1	3;3;3;3;3	3;3;3;3;3	3;3;3;3;3	>AT3G55280.3 | Symbols: RPL23AB | ribosomal protein L23AB | chr3:20500667-20501519 FORWARD LENGTH=148;>AT3G55280.2 | Symbols: RPL23AB | ribosomal protein L23AB | chr3:20500667-20501519 FORWARD LENGTH=154;>AT3G55280.1 | Symbols: RPL23AB | ribosomal protein	5	3	3	3	25.7	25.7	25.7	16744	148	148;154;154;154;154	1.382e-61	2322000	3				60	311;402;440	True;True;True	317;412;451	422;561;607	502;670;737	502;670;737
AT2G39730.2;AT2G39730.3;AT2G39730.1	AT2G39730.2;AT2G39730.3;AT2G39730.1	12;11;11	12;11;11	12;11;11	>AT2G39730.2 | Symbols: RCA | rubisco activase | chr2:16571046-16573345 REVERSE LENGTH=446;>AT2G39730.3 | Symbols: RCA | rubisco activase | chr2:16571174-16573345 REVERSE LENGTH=441;>AT2G39730.1 | Symbols: RCA | rubisco activase | chr2:16570951-16573345 RE	3	12	12	12	48.2	48.2	48.2	49.1	446	446;441;474	3.9727e-126	42024000	18				61	170;198;205;222;379;415;416;536;709;710;720;775	True;True;True;True;True;True;True;True;True;True;True;True	174;202;209;226;388;389;425;426;550;729;730;740;795	245;279;286;303;534;535;574;575;576;724;993;994;1004;1005;1069	291;330;337;359;635;636;687;688;689;690;691;883;1224;1225;1226;1238;1239;1326	291;330;337;359;635;687;689;883;1224;1226;1239;1326
AT2G43000.1	AT2G43000.1	1	1	1	>AT2G43000.1 | Symbols: anac042, NAC042 | NAC domain containing protein 42 | chr2:17880617-17882584 REVERSE LENGTH=275	1	1	1	1	3.6	3.6	3.6	31456	275	275	0.00861	0	1				62	458	TRUE	469	626	762	762
AT3G59540.1;AT2G43460.1	AT3G59540.1;AT2G43460.1	1;1	1;1	1;1	>AT3G59540.1 | Symbols: | Ribosomal L38e protein family | chr3:21995897-21996742 REVERSE LENGTH=69;>AT2G43460.1 | Symbols: | Ribosomal L38e protein family | chr2:18046285-18047292 REVERSE LENGTH=69	2	1	1	1	17.4	17.4	17.4	81216	69	69;69	0.0028894	582040	4				63	770	TRUE	790	1063	1317;1318;1319;1320	1319
AT2G43910.3;AT2G43910.2	AT2G43910.3;AT2G43910.2	1;1	1;1	1;1	>AT2G43910.3 | Symbols: ATHOL1, HOL1 | HARMLESS TO OZONE LAYER 1 | chr2:18184596-18185860 REVERSE LENGTH=163;>AT2G43910.2 | Symbols: ATHOL1, HOL1 | HARMLESS TO OZONE LAYER 1 | chr2:18184596-18186951 REVERSE LENGTH=246	2	1	1	1	5.5	5.5	5.5	18503	163	163;246	0.0018896	15034000	5				64	669	TRUE	687	938;939;940;941;942	1159;1160;1161;1162;1163	1161
AT2G44120.1;AT2G44120.2;AT3G13580.3;AT3G13580.2;AT3G13580.1	AT2G44120.1;AT2G44120.2;AT3G13580.3;AT3G13580.2;AT3G13580.1	2;2;1;1;1	2;2;1;1;1	2;2;1;1;1	>AT2G44120.1 | Symbols: | Ribosomal protein L30/L7 family protein | chr2:18249227-18250402 REVERSE LENGTH=242;>AT2G44120.2 | Symbols: | Ribosomal protein L30/L7 family protein | chr2:18249227-18250417 REVERSE LENGTH=247;>AT3G13580.3 | Symbols: | Ribosom	5	2	2	2	12	12	12	27939	242	242;247;244;244;244	1.8767e-08	980740	2				65	251;534	True;True	255;548	344;722	413;881	413;881
AT2G45220.1	AT2G45220.1	1	1	1	>AT2G45220.1 | Symbols: | Plant invertase/pectin methylesterase inhibitor superfamily | chr2:18644281-18646394 REVERSE LENGTH=511	1	1	1	1	2.3	2.3	2.3	55976	511	511	0.0043543	0	1				66	487	TRUE	499	669	815	815
AT2G45470.1	AT2G45470.1	1	1	1	>AT2G45470.1 | Symbols: FLA8, AGP8 | FASCICLIN-like arabinogalactan protein 8 | chr2:18742797-18744059 REVERSE LENGTH=420	1	1	1	1	5	5	5	43074	420	420	0.0014766	2852600	1				67	403	TRUE	413	562	671	671
AT3G62870.1;AT2G47610.1	AT3G62870.1;AT2G47610.1	3;3	3;3	3;3	>AT3G62870.1 | Symbols: | Ribosomal protein L7Ae/L30e/S12e/Gadd45 family protein | chr3:23242862-23244273 REVERSE LENGTH=256;>AT2G47610.1 | Symbols: | Ribosomal protein L7Ae/L30e/S12e/Gadd45 family protein | chr2:19529854-19531401 FORWARD LENGTH=257	2	3	3	3	14.8	14.8	14.8	29034	256	256;257	7.3617e-22	2182600	5				68	364;633;764	True;True;True	371;649;784	497;498;846;847;1057	591;592;1046;1047;1311	591;1047;1311
AT2G47730.1	AT2G47730.1	1	1	1	>AT2G47730.1 | Symbols: ATGSTF8, ATGSTF5, GST6, GSTF8 | glutathione S-transferase phi 8 | chr2:19558213-19559266 FORWARD LENGTH=263	1	1	1	1	7.6	7.6	7.6	29231	263	263	1.0887e-20	2955200	1				69	693	TRUE	711	972	1198	1198
AT3G01500.1;AT3G01500.3;AT3G01500.2	AT3G01500.1;AT3G01500.3;AT3G01500.2	6;6;6	3;3;3	3;3;3	>AT3G01500.1 | Symbols: CA1, ATBCA1, SABP3, ATSABP3 | carbonic anhydrase 1 | chr3:194853-196716 REVERSE LENGTH=270;>AT3G01500.3 | Symbols: CA1 | carbonic anhydrase 1 | chr3:195173-197873 REVERSE LENGTH=336;>AT3G01500.2 | Symbols: CA1 | carbonic anhydrase 1	3	6	3	3	32.6	16.3	16.3	29504	270	270;336;347	1.3708e-65	10149000	3				70	22;112;223;436;672;763	True;False;True;False;False;True	24;115;227;447;690;783	28;127;304;603;945;1056	33;155;360;732;1166;1167;1310	33;155;360;732;1166;1310
AT3G04840.1;AT4G34670.1	AT3G04840.1;AT4G34670.1	3;2	3;2	3;2	>AT3G04840.1 | Symbols: | Ribosomal protein S3Ae | chr3:1329751-1331418 FORWARD LENGTH=262;>AT4G34670.1 | Symbols: | Ribosomal protein S3Ae | chr4:16548724-16550222 FORWARD LENGTH=262	2	3	3	3	12.6	12.6	12.6	29.85	262	262;262	1.5109e-08	1055400	3				71	100;152;750	True;True;True	103;156;770	111;169;1041	138;202;1290	138;202;1290
AT3G04920.1;AT5G28060.1	AT3G04920.1	3;1	3;1	3;1	>AT3G04920.1 | Symbols: | Ribosomal protein S24e family protein | chr3:1360989-1362065 FORWARD LENGTH=133	2	3	3	3	30.8	30.8	30.8	15372	133	133;133	0.00010839	3323600	4				72	320;427;599	True;True;True	326;438;615	431;593;802	511;718;719;996	511;719;996
AT5G27770.1;AT3G05560.3;AT3G05560.2;AT3G05560.1	AT5G27770.1;AT3G05560.3;AT3G05560.2;AT3G05560.1	1;1;1;1	1;1;1;1	1;1;1;1	>AT5G27770.1 | Symbols: | Ribosomal L22e protein family | chr5:9836166-9837113 FORWARD LENGTH=124;>AT3G05560.3 | Symbols: | Ribosomal L22e protein family | chr3:1614641-1615204 FORWARD LENGTH=124;>AT3G05560.2 | Symbols: | Ribosomal L22e protein family |	4	1	1	1	6.5	6.5	6.5	14047	124	124;124;124;124	0.011245	105890	1				73	245	TRUE	249	337	406	406
AT5G27850.1;AT3G05590.1;AT2G47570.2;AT2G47570.1	AT5G27850.1;AT3G05590.1;AT2G47570.2;AT2G47570.1	2;2;1;1	2;2;1;1	2;2;1;1	>AT5G27850.1 | Symbols: | Ribosomal protein L18e/L15 superfamily protein | chr5:9873169-9874297 FORWARD LENGTH=187;>AT3G05590.1 | Symbols: RPL18 | ribosomal protein L18 | chr3:1621511-1622775 FORWARD LENGTH=187;>AT2G47570.2 | Symbols: | Ribosomal protein	4	2	2	2	12.8	12.8	12.8	20967	187	187;187;135;135	0.26286	1168800	2				74	24;705	True;True	26;725	30;989	35;1220	35;1220
AT3G07110.1;AT3G07110.2;AT5G48760.2;AT5G48760.1;AT4G13170.1	AT3G07110.1;AT3G07110.2	3;2;1;1;1	3;2;1;1;1	2;1;0;0;0	>AT3G07110.1 | Symbols: | Ribosomal protein L13 family protein | chr3:2252092-2253332 FORWARD LENGTH=206;>AT3G07110.2 | Symbols: | Ribosomal protein L13 family protein | chr3:2252092-2253332 FORWARD LENGTH=207	5	3	3	2	15.5	15.5	15.5	23466	206	206;207;206;206;206	2.4175e-19	885960	3				75	363;396;397	True;True;True	370;406;407	496;554;555	590;658;659	590;658;659
AT3G07850.1	AT3G07850.1	4	1	1	>AT3G07850.1 | Symbols: | Pectin lyase-like superfamily protein | chr3:2505813-2507438 REVERSE LENGTH=444	1	4	1	1	10.4	2.9	2.9	45.6	444	444	2.4933e-09	405840	1				76	72;428;725;772	False;False;True;False	75;439;745;792	81;594;1010;1065;1066	94;720;1245;1322;1323	94;720;1245;1322
AT3G08530.1;AT3G11130.1	AT3G08530.1;AT3G11130.1	1;1	1;1	1;1	>AT3G08530.1 | Symbols: | Clathrin, heavy chain | chr3:2587171-2595411 REVERSE LENGTH=1703;>AT3G11130.1 | Symbols: | Clathrin, heavy chain | chr3:3482575-3491667 REVERSE LENGTH=1705	2	1	1	1	1	1	1	193.27	1703	1703;1705	0.36597	180310	1				77	766	TRUE	786	1059	1313	1313
AT3G08940.1;AT3G08940.2	AT3G08940.1;AT3G08940.2	1;1	1;1	1;1	>AT3G08940.1 | Symbols: LHCB4.2 | light harvesting complex photosystem II | chr3:2717717-2718400 FORWARD LENGTH=227;>AT3G08940.2 | Symbols: LHCB4.2 | light harvesting complex photosystem II | chr3:2717717-2718665 FORWARD LENGTH=287	2	1	1	1	6.6	6.6	6.6	25001	227	227;287	0.0058682	1635000	1				78	605	TRUE	621	808	1003	1003
AT3G09200.2;AT3G09200.1;AT3G11250.1	AT3G09200.2;AT3G09200.1;AT3G11250.1	1;1;1	1;1;1	1;1;1	>AT3G09200.2 | Symbols: | Ribosomal protein L10 family protein | chr3:2823364-2825020 REVERSE LENGTH=287;>AT3G09200.1 | Symbols: | Ribosomal protein L10 family protein | chr3:2823364-2825020 REVERSE LENGTH=320;>AT3G11250.1 | Symbols: | Ribosomal protein	3	1	1	1	5.2	5.2	5.2	30618	287	287;320;323	8.2765e-08	366140	1				79	484	TRUE	496	666	810	810
AT3G60245.1;AT3G10950.1	AT3G60245.1;AT3G10950.1	1;1	1;1	1;1	>AT3G60245.1 | Symbols: | Zinc-binding ribosomal protein family protein | chr3:22268803-22269750 FORWARD LENGTH=92;>AT3G10950.1 | Symbols: | Zinc-binding ribosomal protein family protein | chr3:3423893-3424566 FORWARD LENGTH=92	2	1	1	1	17.4	17.4	17.4	10241	92	92;92	0.012123	335300	1				80	23	TRUE	25	29	34	34
AT3G11510.1;AT3G52580.1;AT2G36160.1	AT3G11510.1;AT3G52580.1;AT2G36160.1	2;1;1	2;1;1	2;1;1	>AT3G11510.1 | Symbols: | Ribosomal protein S11 family protein | chr3:3623757-3624866 REVERSE LENGTH=150;>AT3G52580.1 | Symbols: | Ribosomal protein S11 family protein | chr3:19503324-19504701 FORWARD LENGTH=150;>AT2G36160.1 | Symbols: | Ribosomal prote	3	2	2	2	18	18	18	16273	150	150;150;150	7.4959e-11	917360	2				81	258;674	True;True	262;692	351;947	421;1169	421;1169
AT3G12110.1;AT5G59370.2;AT5G59370.1;AT5G09810.1;AT3G53750.1;AT3G46520.1;AT2G37620.2;AT2G37620.1;AT3G18780.1;AT3G18780.2;AT1G49240.1;AT2G42100.1	AT3G12110.1;AT5G59370.2;AT5G59370.1;AT5G09810.1;AT3G53750.1;AT3G46520.1;AT2G37620.2;AT2G37620.1;AT3G18780.1;AT3G18780.2;AT1G49240.1	5;4;4;4;4;4;4;4;3;3;3;2	5;4;4;4;4;4;4;4;3;3;3;2	5;4;4;4;4;4;4;4;3;3;3;2	>AT3G12110.1 | Symbols: ACT11 | actin-11 | chr3:3858116-3859609 FORWARD LENGTH=377;>AT5G59370.2 | Symbols: ACT4 | actin 4 | chr5:23950109-23951586 FORWARD LENGTH=377;>AT5G59370.1 | Symbols: ACT4 | actin 4 | chr5:23950109-23951586 FORWARD LENGTH=377;>AT5G09	12	5	5	5	20.4	20.4	20.4	41674	377	377;377;377;377;377;377;377;377;371;377;377;378	1.3329e-82	7153000	5				82	64;109;296;341;649	True;True;True;True;True	66;112;302;347;667	71;123;407;464;871	83;151;486;552;1085	83;151;486;552;1085
AT5G02500.2;AT3G12580.1;AT5G02500.1;AT3G09440.2;AT3G09440.1;AT5G02490.1;AT1G56410.1;AT1G16030.1	AT5G02500.2;AT3G12580.1;AT5G02500.1;AT3G09440.2;AT3G09440.1;AT5G02490.1	3;3;3;2;2;2;1;1	3;3;3;2;2;2;1;1	2;2;2;1;1;1;0;0	>AT5G02500.2 | Symbols: HSC70-1, HSP70-1, AT-HSC70-1, HSC70 | heat shock cognate protein 70-1 | chr5:554055-556334 REVERSE LENGTH=521;>AT3G12580.1 | Symbols: HSP70, ATHSP70 | heat shock protein 70 | chr3:3991487-3993689 REVERSE LENGTH=650;>AT5G02500.1 | Sy	8	3	3	2	7.7	7.7	4.4	57236	521	521;650;651;649;649;653;617;646	0.00099599	2407100	3				83	50;262;429	True;True;True	52;266;440	57;355;595	67;425;721	67;425;721
AT3G12780.1;AT1G56190.2;AT1G56190.1	AT3G12780.1;AT1G56190.2;AT1G56190.1	5;3;3	5;3;3	5;3;3	>AT3G12780.1 | Symbols: PGK1 | phosphoglycerate kinase 1 | chr3:4061127-4063140 REVERSE LENGTH=481;>AT1G56190.2 | Symbols: | Phosphoglycerate kinase family protein | chr1:21028622-21030454 FORWARD LENGTH=405;>AT1G56190.1 | Symbols: | Phosphoglycerate kin	3	5	5	5	18.7	18.7	18.7	50111	481	481;405;478	7.0806e-57	8364500	7				84	161;227;313;607;679	True;True;True;True;True	165;231;319;623;697	198;308;424;810;958	238;364;365;504;1005;1181;1182	238;365;504;1005;1181
AT3G14040.1	AT3G14040.1	5	5	2	>AT3G14040.1 | Symbols: | Pectin lyase-like superfamily protein | chr3:4648607-4650226 REVERSE LENGTH=445	1	5	5	2	15.7	15.7	8.3	45697	445	445	1.2589e-14	5290200	8				85	72;428;650;727;772	True;True;True;True;True	75;439;668;747;792	81;594;872;873;1012;1065;1066	94;720;1086;1087;1088;1247;1322;1323	94;720;1088;1247;1322
AT3G14210.1	AT3G14210.1	1	1	1	>AT3G14210.1 | Symbols: ESM1 | epithiospecifier modifier 1 | chr3:4729886-4731562 FORWARD LENGTH=392	1	1	1	1	5.9	5.9	5.9	44.06	392	392	4.5803e-05	0	1				86	46	TRUE	48	53	63	63
AT3G14415.3;AT3G14415.1;AT3G14415.2;AT3G14420.4;AT3G14420.5;AT3G14420.6;AT3G14420.2;AT3G14420.1;AT4G18360.2;AT3G14420.3;AT4G18360.1	AT3G14415.3;AT3G14415.1;AT3G14415.2;AT3G14420.4;AT3G14420.5;AT3G14420.6;AT3G14420.2;AT3G14420.1	3;3;3;2;2;2;2;2;1;1;1	3;3;3;2;2;2;2;2;1;1;1	3;3;3;2;2;2;2;2;1;1;1	>AT3G14415.3 | Symbols: | Aldolase-type TIM barrel family protein | chr3:4818667-4820748 FORWARD LENGTH=367;>AT3G14415.1 | Symbols: | Aldolase-type TIM barrel family protein | chr3:4818667-4820748 FORWARD LENGTH=367;>AT3G14415.2 | Symbols: | Aldolase-ty	11	3	3	3	9.5	9.5	9.5	40306	367	367;367;373;348;360;366;367;367;314;367;368	2.0214e-06	7965300	3				87	146;225;271	True;True;True	149;229;277	162;306;377	194;362;450	194;362;450
AT3G22060.1	AT3G22060.1	4	4	4	>AT3G22060.1 | Symbols: | Receptor-like protein kinase-related family protein | chr3:7771065-7772137 FORWARD LENGTH=252	1	4	4	4	23	23	23	27863	252	252	8.2848e-07	4296100	4				88	6;409;545;585	True;True;True;True	6;419;559;601	7;568;733;788	10;678;894;977	10;678;894;977
AT4G15160.2;AT4G15160.1;AT3G22120.1	AT4G15160.2;AT4G15160.1;AT3G22120.1	1;1;1	1;1;1	1;1;1	>AT4G15160.2 | Symbols: | Bifunctional inhibitor/lipid-transfer protein/seed storage 2S albumin superfamily protein | chr4:8646192-8647019 FORWARD LENGTH=193;>AT4G15160.1 | Symbols: | Bifunctional inhibitor/lipid-transfer protein/seed storage 2S albumin	3	1	1	1	9.3	9.3	9.3	20181	193	193;275;334	8.1289e-55	0	1				89	354	TRUE	361	487	580	580
AT4G13940.4;AT4G13940.1;AT3G23810.1	AT4G13940.4;AT4G13940.1;AT3G23810.1	1;1;1	1;1;1	1;1;1	>AT4G13940.4 | Symbols: HOG1, SAHH1 | S-adenosyl-L-homocysteine hydrolase | chr4:8054931-8056763 FORWARD LENGTH=325;>AT4G13940.1 | Symbols: HOG1, EMB1395, SAHH1, MEE58, ATSAHH1 | S-adenosyl-L-homocysteine hydrolase | chr4:8054931-8056676 FORWARD LENGTH=485	3	1	1	1	4	4	4	35531	325	325;485;485	7.1767e-06	0	1				90	175	TRUE	179	251	297	297
AT3G24830.1	AT3G24830.1	2	1	1	>AT3G24830.1 | Symbols: | Ribosomal protein L13 family protein | chr3:9064613-9065871 FORWARD LENGTH=206	1	2	1	1	12.6	5.8	5.8	23459	206	206	1.385e-11	323680	2				91	116;396	True;False	119;406	131;554	159;160;658	159;658
AT3G25520.2;AT5G39740.2;AT5G39740.1;AT3G25520.1	AT3G25520.2;AT5G39740.2;AT5G39740.1;AT3G25520.1	3;3;3;3	3;3;3;3	3;3;3;3	>AT3G25520.2 | Symbols: ATL5 | ribosomal protein L5 | chr3:9269573-9270434 REVERSE LENGTH=190;>AT5G39740.2 | Symbols: RPL5B | ribosomal protein L5 B | chr5:15903484-15905185 FORWARD LENGTH=301;>AT5G39740.1 | Symbols: OLI7, RPL5B | ribosomal protein L5 B |	4	3	3	3	16.3	16.3	16.3	21545	190	190;301;301;301	1.4542e-09	2511500	3				92	39;135;472	True;True;True	41;138;484	46;150;654	55;181;793	55;181;793
AT3G25855.1	AT3G25855.1	1	1	1	>AT3G25855.1 | Symbols: | Copper transport protein family | chr3:9459608-9460267 REVERSE LENGTH=112	1	1	1	1	13.4	13.4	13.4	13084	112	112	0.009229	504640	1				93	261	TRUE	265	354	424	424
AT3G25860.1	AT3G25860.1	4	4	3	>AT3G25860.1 | Symbols: LTA2, PLE2 | 2-oxoacid dehydrogenases acyltransferase family protein | chr3:9460632-9462585 FORWARD LENGTH=480	1	4	4	3	12.3	12.3	9.2	50.08	480	480	6.1987e-13	4082800	5				94	108;290;452;680	True;True;True;True	111;296;463;698	122;401;620;959	150;478;479;754;1183	150;478;754;1183
AT3G26520.1	AT3G26520.1	1	1	1	>AT3G26520.1 | Symbols: TIP2, SITIP, GAMMA-TIP2, TIP1;2 | tonoplast intrinsic protein 2 | chr3:9722770-9723703 REVERSE LENGTH=253	1	1	1	1	7.1	7.1	7.1	25848	253	253	0.00070927	373620	1				95	435	TRUE	446	602	731	731
AT3G26650.1	AT3G26650.1	10	10	2	>AT3G26650.1 | Symbols: GAPA, GAPA-1 | glyceraldehyde 3-phosphate dehydrogenase A subunit | chr3:9795226-9796848 FORWARD LENGTH=396	1	10	10	2	31.8	31.8	10.4	42489	396	396	2.3409e-89	24213000	13				96	0;87;224;324;623;681;713;714;735;757	True;True;True;True;True;True;True;True;True;True	0;90;228;330;639;699;733;734;755;777	0;98;305;435;826;960;997;998;1020;1048	0;1;119;120;361;516;1022;1184;1185;1230;1231;1258;1298	1;119;361;516;1022;1185;1230;1231;1258;1298
AT5G62300.2;AT5G62300.1;AT3G45030.1;AT3G47370.3;AT3G47370.2;AT3G47370.1	AT5G62300.2;AT5G62300.1;AT3G45030.1;AT3G47370.3;AT3G47370.2;AT3G47370.1	2;2;2;1;1;1	2;2;2;1;1;1	2;2;2;1;1;1	>AT5G62300.2 | Symbols: | Ribosomal protein S10p/S20e family protein | chr5:25021388-25022235 REVERSE LENGTH=124;>AT5G62300.1 | Symbols: | Ribosomal protein S10p/S20e family protein | chr5:25021388-25022235 REVERSE LENGTH=124;>AT3G45030.1 | Symbols: | R	6	2	2	2	19.4	19.4	19.4	13878	124	124;124;124;122;122;122	1.0659e-06	1861600	3				97	27;682	True;True	29;700	33;961	38;39;1186	39;1186
AT3G49010.4;AT3G49010.3;AT3G49010.2;AT3G49010.1;AT3G49010.5;AT5G23900.1;AT3G48960.1	AT3G49010.4;AT3G49010.3;AT3G49010.2;AT3G49010.1;AT3G49010.5	5;5;5;5;3;2;1	5;5;5;5;3;2;1	5;5;5;5;3;2;1	>AT3G49010.4 | Symbols: ATBBC1, BBC1, RSU2 | breast basic conserved 1 | chr3:18166971-18168047 REVERSE LENGTH=204;>AT3G49010.3 | Symbols: ATBBC1, BBC1, RSU2 | breast basic conserved 1 | chr3:18166971-18168047 REVERSE LENGTH=206;>AT3G49010.2 | Symbols: ATBB	7	5	5	5	25	25	25	23539	204	204;206;206;206;153;206;206	8.9246e-20	2843700	5				98	111;177;310;577;653	True;True;True;True;True	114;181;316;593;671	126;253;421;776;876	154;299;501;957;1091	154;299;501;957;1091
AT3G49910.1;AT5G67510.1	AT3G49910.1;AT5G67510.1	2;1	2;1	2;1	>AT3G49910.1 | Symbols: | Translation protein SH3-like family protein | chr3:18504311-18504751 FORWARD LENGTH=146;>AT5G67510.1 | Symbols: | Translation protein SH3-like family protein | chr5:26937970-26938410 REVERSE LENGTH=146	2	2	2	2	13.7	13.7	13.7	16944	146	146;146	0.75141	791730	2				99	327;685	True;True	333;703	438;964	519;1190	519;1190
AT3G50820.1;AT5G66570.1	AT3G50820.1;AT5G66570.1	2;1	2;1	2;1	>AT3G50820.1 | Symbols: PSBO2, PSBO-2, OEC33 | photosystem II subunit O-2 | chr3:18891008-18892311 REVERSE LENGTH=331;>AT5G66570.1 | Symbols: PSBO-1, OEE1, OEE33, OE33, PSBO1, MSP-1 | PS II oxygen-evolving complex 1 | chr5:26568744-26570124 FORWARD LENGTH=	2	2	2	2	11.8	11.8	11.8	35019	331	331;332	2.1938e-06	2846200	3				100	495;574	True;True	507;590	678;771	828;950;951	828;950
AT3G53420.2;AT3G53420.1	AT3G53420.2;AT3G53420.1	1;1	1;1	1;1	>AT3G53420.2 | Symbols: PIP2A, PIP2, PIP2;1 | plasma membrane intrinsic protein 2A | chr3:19803906-19805454 REVERSE LENGTH=287;>AT3G53420.1 | Symbols: PIP2A, PIP2, PIP2;1 | plasma membrane intrinsic protein 2A | chr3:19803906-19805454 REVERSE LENGTH=287	2	1	1	1	5.2	5.2	5.2	30474	287	287;287	0.060729	229560	1				101	32	TRUE	34	38	45	45
AT5G27700.1;AT3G53890.2;AT3G53890.1	AT5G27700.1;AT3G53890.2;AT3G53890.1	1;1;1	1;1;1	1;1;1	>AT5G27700.1 | Symbols: | Ribosomal protein S21e | chr5:9807541-9808048 REVERSE LENGTH=82;>AT3G53890.2 | Symbols: | Ribosomal protein S21e | chr3:19955582-19956049 REVERSE LENGTH=82;>AT3G53890.1 | Symbols: | Ribosomal protein S21e | chr3:19955582-199	3	1	1	1	18.3	18.3	18.3	91131	82	82;82;82	3.829e-05	480850	1				102	47	TRUE	49	54	64	64
AT3G54050.2;AT3G54050.1	AT3G54050.2;AT3G54050.1	1;1	1;1	1;1	>AT3G54050.2 | Symbols: HCEF1 | high cyclic electron flow 1 | chr3:20016951-20018527 FORWARD LENGTH=417;>AT3G54050.1 | Symbols: HCEF1 | high cyclic electron flow 1 | chr3:20016951-20018527 FORWARD LENGTH=417	2	1	1	1	3.8	3.8	3.8	45161	417	417;417	3.7011e-11	434830	1				103	711	TRUE	731	995	1227	1227
AT3G60750.2;AT3G60750.1;AT2G45290.1	AT3G60750.2;AT3G60750.1	5;5;2	5;5;2	5;5;2	>AT3G60750.2 | Symbols: | Transketolase | chr3:22454004-22456824 FORWARD LENGTH=740;>AT3G60750.1 | Symbols: | Transketolase | chr3:22454004-22456824 FORWARD LENGTH=741	3	5	5	5	10	10	10	79838	740	740;741;741	1.8975e-124	7102500	6				104	142;451;523;565;739	True;True;True;True;True	145;462;537;581;759	158;619;711;758;1024	189;190;753;869;928;1264	190;753;869;928;1264
AT4G00100.1;AT3G60770.1	AT4G00100.1;AT3G60770.1	4;4	4;4	4;4	>AT4G00100.1 | Symbols: ATRPS13A, RPS13, PFL2, RPS13A | ribosomal protein S13A | chr4:37172-38123 FORWARD LENGTH=151;>AT3G60770.1 | Symbols: | Ribosomal protein S13/S15 | chr3:22460525-22461656 REVERSE LENGTH=151	2	4	4	4	20.5	20.5	20.5	17085	151	151;151	3.1875e-12	2400400	4				105	192;202;307;361	True;True;True;True	196;206;313;368	273;283;418;494	323;334;497;588	323;334;497;588
AT3G62030.3;AT3G62030.1;AT3G62030.2	AT3G62030.3;AT3G62030.1;AT3G62030.2	3;3;3	3;3;3	3;3;3	>AT3G62030.3 | Symbols: ROC4 | rotamase CYP 4 | chr3:22973708-22975139 FORWARD LENGTH=259;>AT3G62030.1 | Symbols: ROC4 | rotamase CYP 4 | chr3:22973708-22975139 FORWARD LENGTH=260;>AT3G62030.2 | Symbols: ROC4 | rotamase CYP 4 | chr3:22973004-22975139 FORWA	3	3	3	3	18.5	18.5	18.5	28079	259	259;260;313	8.9424e-09	7026900	4				106	143;248;294	True;True;True	146;252;300	159;340;341;405	191;409;410;483	191;409;483
AT4G10340.1	AT4G10340.1	3	3	3	>AT4G10340.1 | Symbols: LHCB5 | light harvesting complex of photosystem II 5 | chr4:6408200-6409496 FORWARD LENGTH=280	1	3	3	3	11.1	11.1	11.1	30156	280	280	0.00097516	2633100	3				107	66;254;773	True;True;True	68;258;793	73;347;1067	86;417;1324	86;417;1324
AT4G13930.1	AT4G13930.1	1	1	1	>AT4G13930.1 | Symbols: SHM4 | serine hydroxymethyltransferase 4 | chr4:8048013-8050021 REVERSE LENGTH=471	1	1	1	1	3.4	3.4	3.4	51717	471	471	1.6917e-29	0	1				108	203	TRUE	207	284	335	335
AT4G15000.2;AT4G15000.1	AT4G15000.2;AT4G15000.1	1;1	1;1	1;1	>AT4G15000.2 | Symbols: | Ribosomal L27e protein family | chr4:8571896-8572387 FORWARD LENGTH=131;>AT4G15000.1 | Symbols: | Ribosomal L27e protein family | chr4:8571896-8572303 FORWARD LENGTH=135	2	1	1	1	14.5	14.5	14.5	15035	131	131;135	0.0022051	0	1				109	778	TRUE	798	1072	1330	1330
AT4G15236.1	AT4G15236.1	1	1	1	>AT4G15236.1 | Symbols: | ABC-2 and Plant PDR ABC-type transporter family protein | chr4:8696683-8702727 FORWARD LENGTH=1388	1	1	1	1	0.7	0.7	0.7	157.39	1388	1388	0.0080231	0	3				110	351	TRUE	358	482;483;484	575;576;577	576	2	246
AT4G17390.1;AT4G16720.1	AT4G17390.1;AT4G16720.1	3;3	3;3	3;3	>AT4G17390.1 | Symbols: | Ribosomal protein L23/L15e family protein | chr4:9714407-9715545 REVERSE LENGTH=204;>AT4G16720.1 | Symbols: | Ribosomal protein L23/L15e family protein | chr4:9400156-9401315 REVERSE LENGTH=204	2	3	3	3	20.6	20.6	20.6	24239	204	204;204	2.0779e-11	2913300	4				111	173;193;780	True;True;True	177;197;800	249;274;1074	295;324;325;1332	295;325;1332
AT5G45930.1;AT4G18480.1	AT5G45930.1;AT4G18480.1	1;1	1;1	1;1	>AT5G45930.1 | Symbols: CHLI2, CHL I2, CHLI-2 | magnesium chelatase i2 | chr5:18628095-18629565 FORWARD LENGTH=418;>AT4G18480.1 | Symbols: CHLI1, CH42, CH-42, CHL11, CHLI-1 | P-loop containing nucleoside triphosphate hydrolases superfamily protein | chr4:1	2	1	1	1	5	5	5	46097	418	418;424	0.0027345	1440100	1				112	151	TRUE	155	168	201	201
AT4G20360.1	AT4G20360.1	4	4	4	>AT4G20360.1 | Symbols: ATRAB8D, ATRABE1B, RABE1b | RAB GTPase homolog E1B | chr4:10990036-10991466 FORWARD LENGTH=476	1	4	4	4	11.8	11.8	11.8	51.63	476	476	2.5608e-28	10482000	5				113	270;295;328;610	True;True;True;True	276;301;334;626	376;406;439;813	449;484;485;520;1008	449;485;520;1008
AT5G44340.1;AT4G20890.1;AT5G23860.2;AT5G23860.1;AT2G29550.1;AT5G62700.1;AT5G62690.1;AT1G20010.1;AT1G75780.1;AT5G12250.1	AT5G44340.1;AT4G20890.1;AT5G23860.2;AT5G23860.1;AT2G29550.1;AT5G62700.1;AT5G62690.1;AT1G20010.1;AT1G75780.1;AT5G12250.1	6;6;5;5;5;5;5;4;3;3	6;6;5;5;5;5;5;4;3;3	6;6;5;5;5;5;5;4;3;3	>AT5G44340.1 | Symbols: TUB4 | tubulin beta chain 4 | chr5:17859442-17860994 REVERSE LENGTH=444;>AT4G20890.1 | Symbols: TUB9 | tubulin beta-9 chain | chr4:11182218-11183840 FORWARD LENGTH=444;>AT5G23860.2 | Symbols: TUB8 | tubulin beta 8 | chr5:8042962-804	10	6	6	6	17.8	17.8	17.8	49823	444	444;444;449;449;449;450;450;449;447;449	4.2206e-64	9774600	8				114	188;189;339;357;563;724	True;True;True;True;True;True	192;193;345;364;579;744	269;270;462;490;756;1009	319;320;549;550;583;924;925;1244	319;320;550;583;925;1244
AT4G23670.1;AT4G23680.1;AT4G14060.1;AT2G01520.1	AT4G23670.1;AT4G23680.1;AT4G14060.1;AT2G01520.1	2;1;1;1	2;1;1;1	2;1;1;1	>AT4G23670.1 | Symbols: | Polyketide cyclase/dehydrase and lipid transport superfamily protein | chr4:12332846-12333656 REVERSE LENGTH=151;>AT4G23680.1 | Symbols: | Polyketide cyclase/dehydrase and lipid transport superfamily protein | chr4:12336416-1233	4	2	2	2	20.5	20.5	20.5	17518	151	151;151;151;151	1.5531e-08	0	2				115	61;499	True;True	63;511	68;682	80;833	80;833
AT4G24770.1	AT4G24770.1	1	1	1	>AT4G24770.1 | Symbols: RBP31, ATRBP31, CP31, ATRBP33 | 31-kDa RNA binding protein | chr4:12766223-12767952 REVERSE LENGTH=329	1	1	1	1	7.3	7.3	7.3	35787	329	329	0.01299	2311400	1				116	742	TRUE	762	1027	1267	1267
AT4G25740.2;AT4G25740.1;AT5G52650.1	AT4G25740.2;AT4G25740.1;AT5G52650.1	1;1;1	1;1;1	1;1;1	>AT4G25740.2 | Symbols: | RNA binding Plectin/S10 domain-containing protein | chr4:13107488-13108751 REVERSE LENGTH=149;>AT4G25740.1 | Symbols: | RNA binding Plectin/S10 domain-containing protein | chr4:13107488-13108751 REVERSE LENGTH=177;>AT5G52650.1 |	3	1	1	1	8.7	8.7	8.7	16368	149	149;177;179	0.00016584	243060	1				117	246	TRUE	250	338	407	407
AT4G27090.1;AT2G20450.1	AT4G27090.1;AT2G20450.1	2;1	2;1	2;1	>AT4G27090.1 | Symbols: | Ribosomal protein L14 | chr4:13594104-13595187 REVERSE LENGTH=134;>AT2G20450.1 | Symbols: | Ribosomal protein L14 | chr2:8813923-8815071 FORWARD LENGTH=134	2	2	2	2	16.4	16.4	16.4	15505	134	134;134	0.0090269	709410	2				118	42;407	True;True	44;417	49;566	58;676	58;676
AT4G31700.1;AT4G31700.2	AT4G31700.1;AT4G31700.2	3;2	3;2	2;2	>AT4G31700.1 | Symbols: RPS6, RPS6A | ribosomal protein S6 | chr4:15346306-15347714 REVERSE LENGTH=250;>AT4G31700.2 | Symbols: RPS6, RPS6A | ribosomal protein S6 | chr4:15346306-15347075 REVERSE LENGTH=188	2	3	3	2	14	14	9.6	28367	250	250;188	4.2871e-27	1035500	3				119	306;315;656	True;True;True	312;321;674	417;426;881	496;506;1096	496;506;1096
AT4G34870.1	AT4G34870.1	1	1	1	>AT4G34870.1 | Symbols: ROC5, ATCYP1 | rotamase cyclophilin 5 | chr4:16614451-16614969 FORWARD LENGTH=172	1	1	1	1	8.1	8.1	8.1	18378	172	172	0.29077	1146900	1				120	677	TRUE	695	956	1179	1179
AT4G35090.2;AT4G35090.1;AT1G20620.2;AT1G20620.5;AT1G20620.1	AT4G35090.2;AT4G35090.1;AT1G20620.2;AT1G20620.5;AT1G20620.1	2;2;1;1;1	2;2;1;1;1	2;2;1;1;1	>AT4G35090.2 | Symbols: CAT2 | catalase 2 | chr4:16701105-16703215 REVERSE LENGTH=474;>AT4G35090.1 | Symbols: CAT2 | catalase 2 | chr4:16700937-16703215 REVERSE LENGTH=492;>AT1G20620.2 | Symbols: CAT3, SEN2, ATCAT3 | catalase 3 | chr1:7143142-7145807 FORWA	5	2	2	2	5.1	5.1	5.1	54994	474	474;492;427;485;492	3.5028e-06	340210	2				121	44;207	True;True	46;211	51;288	60;340	60;340
AT4G38070.1	AT4G38070.1	1	1	1	>AT4G38070.1 | Symbols: | basic helix-loop-helix (bHLH) DNA-binding superfamily protein | chr4:17876535-17882569 FORWARD LENGTH=1513	1	1	1	1	1.1	1.1	1.1	175.04	1513	1513	0.013286	0	1				122	532	TRUE	546	720	879	879
AT4G38970.1;AT4G38970.2	AT4G38970.1;AT4G38970.2	4;3	4;3	3;2	>AT4G38970.1 | Symbols: FBA2 | fructose-bisphosphate aldolase 2 | chr4:18163714-18165659 REVERSE LENGTH=398;>AT4G38970.2 | Symbols: FBA2 | fructose-bisphosphate aldolase 2 | chr4:18163769-18165659 REVERSE LENGTH=381	2	4	4	3	15.3	15.3	11.6	42987	398	398;381	1.9114e-11	2247200	6				123	190;344;652;654	True;True;True;True	194;351;670;672	271;470;875;877;878;879	321;560;1090;1092;1093;1094	321;560;1090;1094
AT4G39200.2;AT4G39200.1;AT2G21580.2;AT4G34555.1;AT2G21580.1;AT2G16360.1	AT4G39200.2;AT4G39200.1;AT2G21580.2;AT4G34555.1;AT2G21580.1;AT2G16360.1	2;2;1;1;1;1	2;2;1;1;1;1	2;2;1;1;1;1	>AT4G39200.2 | Symbols: | Ribosomal protein S25 family protein | chr4:18257464-18258464 FORWARD LENGTH=107;>AT4G39200.1 | Symbols: | Ribosomal protein S25 family protein | chr4:18257464-18258464 FORWARD LENGTH=108;>AT2G21580.2 | Symbols: | Ribosomal pro	6	2	2	2	29	29	29	11925	107	107;108;107;108;108;125	0.0016535	1777500	2				124	362;706	True;True	369;726	495;990	589;1221	589;1221
AT4G39260.3;AT4G39260.2;AT4G39260.1	AT4G39260.3;AT4G39260.2;AT4G39260.1	1;1;1	1;1;1	1;1;1	>AT4G39260.3 | Symbols: CCR1, ATGRP8, GR-RBP8, GRP8 | cold, circadian rhythm, and RNA binding 1 | chr4:18274166-18274958 REVERSE LENGTH=92;>AT4G39260.2 | Symbols: CCR1, ATGRP8, GR-RBP8, GRP8 | cold, circadian rhythm, and RNA binding 1 | chr4:18274166-18274	3	1	1	1	10.9	10.9	10.9	10.23	92	92;126;169	0.006702	0	1				125	686	TRUE	704	965	1191	1191
AT5G01530.1	AT5G01530.1	1	1	1	>AT5G01530.1 | Symbols: LHCB4.1 | light harvesting complex photosystem II | chr5:209084-210243 FORWARD LENGTH=290	1	1	1	1	3.4	3.4	3.4	31139	290	290	0.00078262	568200	1				126	448	TRUE	459	615	749	749
AT5G01600.1	AT5G01600.1	1	1	1	>AT5G01600.1 | Symbols: ATFER1, FER1 | ferretin 1 | chr5:228149-229594 REVERSE LENGTH=255	1	1	1	1	5.9	5.9	5.9	28178	255	255	0.00028095	179670	1				127	9	TRUE	9	10	13	13
AT5G02450.1;AT3G53740.1;AT3G53740.4;AT3G53740.3;AT3G53740.2;AT2G37600.2;AT2G37600.1	AT5G02450.1;AT3G53740.1;AT3G53740.4;AT3G53740.3;AT3G53740.2;AT2G37600.2;AT2G37600.1	2;1;1;1;1;1;1	2;1;1;1;1;1;1	2;1;1;1;1;1;1	>AT5G02450.1 | Symbols: | Ribosomal protein L36e family protein | chr5:533501-534394 FORWARD LENGTH=108;>AT3G53740.1 | Symbols: | Ribosomal protein L36e family protein | chr3:19913921-19914813 REVERSE LENGTH=103;>AT3G53740.4 | Symbols: | Ribosomal prote	7	2	2	2	19.4	19.4	19.4	12189	108	108;103;112;112;112;113;113	9.0715e-11	953510	2				128	322;660	True;True	328;678	433;885	514;1101	514;1101
AT5G02870.1;AT5G02870.2;AT3G09630.2;AT3G09630.1	AT5G02870.1;AT5G02870.2;AT3G09630.2;AT3G09630.1	10;9;5;5	10;9;5;5	10;9;5;5	>AT5G02870.1 | Symbols: | Ribosomal protein L4/L1 family | chr5:657830-659526 FORWARD LENGTH=407;>AT5G02870.2 | Symbols: | Ribosomal protein L4/L1 family | chr5:657830-659526 FORWARD LENGTH=406;>AT3G09630.2 | Symbols: | Ribosomal protein L4/L1 family |	4	10	10	10	30	30	30	44721	407	407;406;405;406	3.1256e-133	5587000	12				129	25;186;231;263;264;297;308;422;488;740	True;True;True;True;True;True;True;True;True;True	27;190;235;267;268;303;314;433;500;760	31;266;267;312;356;357;408;419;587;670;1025	36;316;317;369;426;427;487;498;499;706;816;1265	36;316;369;426;427;487;498;706;816;1265
AT5G05700.1	AT5G05700.1	1	1	1	>AT5G05700.1 | Symbols: ATE1, DLS1, ATATE1 | arginine-tRNA protein transferase 1 | chr5:1712950-1715639 REVERSE LENGTH=632	1	1	1	1	1.4	1.4	1.4	71.54	632	632	0.0068311	3184500	1				130	346	TRUE	353	472	562	562
AT5G10360.1;AT5G10360.2	AT5G10360.1;AT5G10360.2	3;2	2;1	2;1	>AT5G10360.1 | Symbols: EMB3010, RPS6B | Ribosomal protein S6e | chr5:3258734-3260142 REVERSE LENGTH=249;>AT5G10360.2 | Symbols: EMB3010 | Ribosomal protein S6e | chr5:3258734-3260142 REVERSE LENGTH=197	2	3	2	2	18.5	14.1	14.1	28162	249	249;197	1.1622e-15	2683200	2				131	226;315;395	True;False;True	230;321;405	307;426;553	363;506;657	363;506;657
AT5G10770.1	AT5G10770.1	2	2	2	>AT5G10770.1 | Symbols: | Eukaryotic aspartyl protease family protein | chr5:3403331-3405331 REVERSE LENGTH=474	1	2	2	2	8.4	8.4	8.4	49864	474	474	6.0656e-09	0	2				132	83;256	True;True	86;260	94;349	113;419	113;419
AT5G13490.2;AT5G13490.1	AT5G13490.2;AT5G13490.1	2;2	2;2	2;2	>AT5G13490.2 | Symbols: AAC2 | ADP/ATP carrier 2 | chr5:4336034-4337379 FORWARD LENGTH=385;>AT5G13490.1 | Symbols: AAC2 | ADP/ATP carrier 2 | chr5:4336034-4337379 FORWARD LENGTH=385	2	2	2	2	3.4	3.4	3.4	41745	385	385;385	0.0001793	915580	2				133	372;690	True;True	379;708	507;969	601;1195	601;1195
AT5G14740.2;AT5G14740.5;AT5G14740.4;AT5G14740.3;AT5G14740.1	AT5G14740.2;AT5G14740.5;AT5G14740.4;AT5G14740.3;AT5G14740.1	8;7;7;7;7	8;7;7;7;7	5;4;4;4;4	>AT5G14740.2 | Symbols: CA2, CA18, BETA CA2 | carbonic anhydrase 2 | chr5:4760536-4762382 FORWARD LENGTH=259;>AT5G14740.5 | Symbols: CA2, CA18, BETA CA2 | carbonic anhydrase 2 | chr5:4758257-4762315 FORWARD LENGTH=310;>AT5G14740.4 | Symbols: CA2, CA18, BET	5	8	8	5	45.9	45.9	29	28344	259	259;310;330;330;331	1.067e-70	10436000	10				134	112;206;288;370;436;672;692;752	True;True;True;True;True;True;True;True	115;210;294;377;447;690;710;772	127;287;399;505;603;945;971;1043	155;338;339;476;599;732;1166;1167;1197;1292	155;339;476;599;732;1166;1197;1292
AT5G14860.1	AT5G14860.1	1	1	1	>AT5G14860.1 | Symbols: | UDP-Glycosyltransferase superfamily protein | chr5:4805887-4807759 FORWARD LENGTH=492	1	1	1	1	4.1	4.1	4.1	55424	492	492	0.004764	13483000	1				135	73	TRUE	76	82	95	95
AT5G61170.1;AT5G15520.1	AT5G61170.1;AT5G15520.1	1;1	1;1	1;1	>AT5G61170.1 | Symbols: | Ribosomal protein S19e family protein | chr5:24611158-24612202 FORWARD LENGTH=143;>AT5G15520.1 | Symbols: | Ribosomal protein S19e family protein | chr5:5037242-5038136 REVERSE LENGTH=143	2	1	1	1	9.8	9.8	9.8	15697	143	143;143	6.703e-21	1103200	1				136	562	TRUE	578	755	923	923
AT5G16130.1	AT5G16130.1	1	1	1	>AT5G16130.1 | Symbols: | Ribosomal protein S7e family protein | chr5:5268984-5269912 FORWARD LENGTH=190	1	1	1	1	6.3	6.3	6.3	22.06	190	190	1.9274e-10	216910	1				137	165	TRUE	169	202	243	243
AT5G17920.2;AT5G17920.1;AT3G03780.3;AT3G03780.2;AT3G03780.1;AT5G20980.2;AT5G20980.1	AT5G17920.2;AT5G17920.1;AT3G03780.3;AT3G03780.2;AT3G03780.1	5;5;3;3;3;1;1	5;5;3;3;3;1;1	5;5;3;3;3;1;1	>AT5G17920.2 | Symbols: ATCIMS | Cobalamin-independent synthase family protein | chr5:5935771-5939195 FORWARD LENGTH=765;>AT5G17920.1 | Symbols: ATCIMS, ATMETS, ATMS1 | Cobalamin-independent synthase family protein | chr5:5935771-5939195 FORWARD LENGTH=765	7	5	5	5	12.4	12.4	12.4	84356	765	765;765;765;765;765;812;812	3.2521e-14	6839600	6				138	136;181;384;745;762	True;True;True;True;True	139;185;394;765;782	151;260;540;1036;1055	182;307;641;642;1282;1309	182;307;642;1282;1309
AT5G18290.2;AT5G18290.1	AT5G18290.2;AT5G18290.1	1;1	1;1	1;1	>AT5G18290.2 | Symbols: SIP1;2 | Aquaporin-like superfamily protein | chr5:6055198-6056407 REVERSE LENGTH=243;>AT5G18290.1 | Symbols: SIP1;2, SIP1B | Aquaporin-like superfamily protein | chr5:6055198-6056407 REVERSE LENGTH=243	2	1	1	1	9.1	9.1	9.1	26036	243	243;243	0.010776	2553700000	2				139	589	TRUE	605	792	982;983	983	3;4	111;113
AT5G18380.3;AT5G18380.2;AT5G18380.1;AT2G09990.1;AT3G04230.1	AT5G18380.3;AT5G18380.2;AT5G18380.1;AT2G09990.1	3;3;3;2;1	3;3;3;2;1	3;3;3;2;1	>AT5G18380.3 | Symbols: | Ribosomal protein S5 domain 2-like superfamily protein | chr5:6090128-6090693 REVERSE LENGTH=139;>AT5G18380.2 | Symbols: | Ribosomal protein S5 domain 2-like superfamily protein | chr5:6090128-6090693 REVERSE LENGTH=144;>AT5G183	5	3	3	3	28.8	28.8	28.8	16054	139	139;144;146;146;146	4.7165e-111	685100	4				140	60;155;704	True;True;True	62;159;724	67;172;988	78;79;206;1219	79;206;1219
AT5G55190.1;AT5G20020.1;AT5G20010.1	AT5G55190.1;AT5G20020.1;AT5G20010.1	1;1;1	1;1;1	1;1;1	>AT5G55190.1 | Symbols: RAN3, ATRAN3 | RAN GTPase 3 | chr5:22392285-22393957 FORWARD LENGTH=221;>AT5G20020.1 | Symbols: RAN2 | RAS-related GTP-binding nuclear protein 2 | chr5:6762817-6764381 FORWARD LENGTH=221;>AT5G20010.1 | Symbols: RAN-1, RAN1, ATRAN1 |	3	1	1	1	6.3	6.3	6.3	25079	221	221;221;221	1.3352e-06	0	1				141	588	TRUE	604	791	981	981
AT5G20250.3;AT5G20250.2;AT5G20250.1;AT5G20250.4	AT5G20250.3;AT5G20250.2;AT5G20250.1;AT5G20250.4	1;1;1;1	1;1;1;1	1;1;1;1	>AT5G20250.3 | Symbols: DIN10 | Raffinose synthase family protein | chr5:6834207-6836635 FORWARD LENGTH=749;>AT5G20250.2 | Symbols: DIN10 | Raffinose synthase family protein | chr5:6834207-6836635 FORWARD LENGTH=749;>AT5G20250.1 | Symbols: DIN10 | Raffinos	4	1	1	1	1.2	1.2	1.2	83115	749	749;749;749;844	0.013107	679630	1				142	285	TRUE	291	396	472	472
AT5G20290.1;AT5G59240.1	AT5G20290.1	5;1	5;1	5;1	>AT5G20290.1 | Symbols: | Ribosomal protein S8e family protein | chr5:6851695-6853012 REVERSE LENGTH=222	2	5	5	5	32	32	32	24993	222	222;210	1.9861e-75	9492300	6				143	8;345;519;541;697	True;True;True;True;True	8;352;533;555;716	9;471;707;729;978	12;561;865;889;890;1208	12;561;865;889;1208
AT5G20630.1	AT5G20630.1	1	1	1	>AT5G20630.1 | Symbols: GLP3, GLP3A, GLP3B, ATGER3, GER3 | germin 3 | chr5:6975315-6975950 REVERSE LENGTH=211	1	1	1	1	10.9	10.9	10.9	21836	211	211	7.4841e-23	5882000	2				144	5	TRUE	5	5;6	8;9	8
AT5G20720.3;AT5G20720.2;AT5G20720.1	AT5G20720.3;AT5G20720.2;AT5G20720.1	2;2;2	2;2;2	2;2;2	>AT5G20720.3 | Symbols: CPN20 | chaperonin 20 | chr5:7015015-7016354 FORWARD LENGTH=253;>AT5G20720.2 | Symbols: CPN20, CPN10, CHCPN10, ATCPN21, CPN21 | chaperonin 20 | chr5:7015015-7016354 FORWARD LENGTH=253;>AT5G20720.1 | Symbols: CPN20, CPN10, CHCPN10, A	3	2	2	2	8.7	8.7	8.7	26802	253	253;253;253	0.00016095	536400	2				145	751;779	True;True	771;799	1042;1073	1291;1331	1291;1331
AT5G25980.2;AT5G25980.3;AT5G25980.1	AT5G25980.2;AT5G25980.3;AT5G25980.1	2;1;1	2;1;1	2;1;1	>AT5G25980.2 | Symbols: TGG2, BGLU37 | glucoside glucohydrolase 2 | chr5:9072730-9075477 FORWARD LENGTH=547;>AT5G25980.3 | Symbols: TGG2, BGLU37 | glucoside glucohydrolase 2 | chr5:9072730-9075143 FORWARD LENGTH=467;>AT5G25980.1 | Symbols: TGG2, BGLU37 | g	3	2	2	2	3.8	3.8	3.8	62731	547	547;467;467	0.00026731	1589000	2				146	52;204	True;True	54;208	59;285	69;336	69;336
AT5G35530.1	AT5G35530.1	3	1	1	>AT5G35530.1 | Symbols: | Ribosomal protein S3 family protein | chr5:13710355-13712192 REVERSE LENGTH=248	1	3	1	1	15.7	5.6	5.6	27458	248	248	0.0053528	341590	1				147	113;153;199	False;True;False	116;157;203	128;170;280	156;203;331	156;203;331
AT5G35630.3;AT5G35630.2;AT5G35630.1;AT1G66200.1;AT1G66200.3	AT5G35630.3;AT5G35630.2;AT5G35630.1	4;4;4;1;1	4;4;4;1;1	4;4;4;1;1	>AT5G35630.3 | Symbols: GS2, GLN2, ATGSL1 | glutamine synthetase 2 | chr5:13831220-13833239 FORWARD LENGTH=430;>AT5G35630.2 | Symbols: GS2, GLN2, ATGSL1 | glutamine synthetase 2 | chr5:13831220-13833239 FORWARD LENGTH=430;>AT5G35630.1 | Symbols: GS2, GLN2,	5	4	4	4	17.2	17.2	17.2	47.41	430	430;430;430;356;365	2.0177e-19	3231100	6				148	183;243;326;587	True;True;True;True	187;247;332;603	263;334;437;790	310;311;403;518;979;980	311;403;518;980
AT5G38420.1;AT5G38410.1;AT5G38430.1;AT5G38410.3;AT5G38410.2	AT5G38420.1;AT5G38410.1;AT5G38430.1;AT5G38410.3;AT5G38410.2	11;11;8;8;7	11;11;8;8;7	7;7;4;6;5	>AT5G38420.1 | Symbols: | Ribulose bisphosphate carboxylase (small chain) family protein | chr5:15381203-15381978 REVERSE LENGTH=181;>AT5G38410.1 | Symbols: | Ribulose bisphosphate carboxylase (small chain) family protein | chr5:15377501-15378306 REVERSE	5	11	11	7	59.7	59.7	50.8	20.35	181	181;181;181;186;174	2.3511e-53	157540000	15				149	105;126;132;301;302;385;386;445;517;747;748	True;True;True;True;True;True;True;True;True;True;True	108;129;135;307;308;395;396;456;531;767;768	117;118;141;147;412;413;541;542;612;705;1038;1039	144;145;171;172;178;491;492;643;644;745;862;1285;1286;1287;1288	144;172;178;491;492;643;644;745;862;1286;1288
AT5G38760.1	AT5G38760.1	1	1	1	>AT5G38760.1 | Symbols: | Late embryogenesis abundant protein (LEA) family protein | chr5:15524249-15524743 FORWARD LENGTH=67	1	1	1	1	19.4	19.4	19.4	70517	67	67	0.00052231	249330	1				150	123	TRUE	126	138	168	168
AT5G41790.1	AT5G41790.1	1	1	1	>AT5G41790.1 | Symbols: CIP1 | COP1-interactive protein 1 | chr5:16727530-16732391 FORWARD LENGTH=1586	1	1	1	1	1.1	1.1	1.1	181.98	1586	1586	0.00091155	0	1				151	101	TRUE	104	112	139	139	5	1137
AT5G48540.1	AT5G48540.1	1	1	1	>AT5G48540.1 | Symbols: | receptor-like protein kinase-related family protein | chr5:19669096-19669887 REVERSE LENGTH=263	1	1	1	1	3.4	3.4	3.4	28995	263	263	0.0051723	2422700	1				152	278	TRUE	284	385	460	460
AT5G48600.2	AT5G48600.2	1	1	1	>AT5G48600.2 | Symbols: SMC3 | structural maintenance of chromosome 3 | chr5:19701908-19709091 FORWARD LENGTH=1244	1	1	1	1	1.2	1.2	1.2	141.44	1244	1244	0.00082905	15865000	1				153	36	TRUE	38	43	52	52
AT5G49600.1	AT5G49600.1	1	1	1	>AT5G49600.1 | Symbols: | Protein of unknown function, DUF538 | chr5:20130780-20131295 FORWARD LENGTH=171	1	1	1	1	5.3	5.3	5.3	19876	171	171	0.0010192	6938000	2				154	426	TRUE	437	592	716;717	717	6	1
AT5G54270.1	AT5G54270.1	1	1	1	>AT5G54270.1 | Symbols: LHCB3, LHCB3*1 | light-harvesting chlorophyll B-binding protein 3 | chr5:22038424-22039383 FORWARD LENGTH=265	1	1	1	1	3.8	3.8	3.8	28706	265	265	0.0079702	706600	1				155	663	TRUE	681	932	1153	1153
AT5G54770.1	AT5G54770.1	1	1	1	>AT5G54770.1 | Symbols: THI1, TZ, THI4 | thiazole biosynthetic enzyme, chloroplast (ARA6) (THI1) (THI4) | chr5:22246634-22247891 FORWARD LENGTH=349	1	1	1	1	3.7	3.7	3.7	36664	349	349	0.0036441	726130	1				156	353	TRUE	360	486	579	579
AT5G63950.1	AT5G63950.1	1	1	1	>AT5G63950.1 | Symbols: CHR24 | chromatin remodeling 24 | chr5:25592160-25598405 REVERSE LENGTH=1090	1	1	1	1	0.9	0.9	0.9	122.8	1090	1090	0.004806	451970	1				157	340	TRUE	346	463	551	551
AT5G64040.1;AT5G64040.2	AT5G64040.1;AT5G64040.2	1;1	1;1	1;1	>AT5G64040.1 | Symbols: PSAN | photosystem I reaction center subunit PSI-N, chloroplast, putative / PSI-N, putative (PSAN) | chr5:25628724-25629409 REVERSE LENGTH=171;>AT5G64040.2 | Symbols: PSAN | photosystem I reaction center subunit PSI-N, chloroplast,	2	1	1	1	5.8	5.8	5.8	18429	171	171;181	2.4607e-05	649830	2				158	338	TRUE	344	461	547;548	548
ATCG00020.1	ATCG00020.1	1	1	1	>ATCG00020.1 | Symbols: PSBA | photosystem II reaction center protein A | chrC:383-1444 REVERSE LENGTH=353	1	1	1	1	3.4	3.4	3.4	38936	353	353	0.0057402	385510	2				159	360	TRUE	367	493	586;587	587
ATCG00120.1	ATCG00120.1	6	6	6	>ATCG00120.1 | Symbols: ATPA | ATP synthase subunit alpha | chrC:9938-11461 REVERSE LENGTH=507	1	6	6	6	14.2	14.2	14.2	55328	507	507	1.6748e-61	9561700	8				160	7;55;121;359;641;729	True;True;True;True;True;True	7;57;124;366;658;749	8;62;136;492;859;1014	11;72;73;166;585;1070;1071;1249	11;72;166;585;1070;1249
ATCG00130.1	ATCG00130.1	2	2	2	>ATCG00130.1 | Symbols: ATPF | ATPase, F0 complex, subunit B/B, bacterial/chloroplast | chrC:11529-12798 REVERSE LENGTH=184	1	2	2	2	15.8	15.8	15.8	21057	184	184	0.00088228	1553400	2				161	383;464	True;True	393;475	539;636	640;774	640;774
ATCG00270.1	ATCG00270.1	3	3	3	>ATCG00270.1 | Symbols: PSBD | photosystem II reaction center protein D | chrC:32711-33772 FORWARD LENGTH=353	1	3	3	3	12.7	12.7	12.7	39547	353	353	7.9418e-06	6134600	5				162	1;67;68	True;True;True	1;69;70;71	1;74;75;76;77	2;87;88;89;90	2;87;90
ATCG00280.1	ATCG00280.1	4	4	4	>ATCG00280.1 | Symbols: PSBC | photosystem II reaction center protein C | chrC:33720-35141 FORWARD LENGTH=473	1	4	4	4	11.2	11.2	11.2	51867	473	473	8.7487e-05	1888900	4				163	82;85;355;590	True;True;True;True	85;88;362;606	93;96;488;793	112;117;581;984	112;117;581;984
ATCG00480.1	ATCG00480.1	8	8	8	>ATCG00480.1 | Symbols: ATPB, PB | ATP synthase subunit beta | chrC:52660-54156 REVERSE LENGTH=498	1	8	8	8	24.9	24.9	24.9	53933	498	498	3.3132e-36	6300800	8				164	63;195;212;255;292;394;530;659	True;True;True;True;True;True;True;True	65;199;216;259;298;404;544;677	70;276;293;348;403;552;718;884	82;327;345;418;481;656;877;1100	82;327;345;418;481;656;877;1100
ATCG00490.1;ATMG00280.1;AT2G07732.1	ATCG00490.1	23;2;1	23;2;1	23;2;1	>ATCG00490.1 | Symbols: RBCL | ribulose-bisphosphate carboxylases | chrC:54958-56397 FORWARD LENGTH=479	3	23	23	23	48.2	48.2	48.2	52954	479	479;110;116	7.9756e-229	328370000	41				165	33;41;79;84;86;88;98;110;114;124;160;182;187;347;348;349;393;404;405;430;431;625;658	True;True;True;True;True;True;True;True;True;True;True;True;True;True;True;True;True;True;True;True;True;True;True	35;43;82;87;89;91;101;113;117;127;164;186;191;354;355;356;403;414;415;441;442;641;676	39;48;90;95;97;99;109;124;125;129;139;197;261;262;268;473;474;475;476;477;478;479;550;551;563;564;596;597;828;883	46;47;57;106;107;114;115;116;118;121;135;136;152;153;157;169;237;308;309;318;563;564;565;566;567;568;569;570;571;654;655;672;673;674;722;723;724;1024;1025;1098;1099	46;57;107;116;118;121;135;153;157;169;237;308;318;567;569;570;654;673;674;722;724;1025;1099
ATCG00680.1	ATCG00680.1	5	5	5	>ATCG00680.1 | Symbols: PSBB | photosystem II reaction center protein B | chrC:72371-73897 FORWARD LENGTH=508	1	5	5	5	12.8	12.8	12.8	56036	508	508	9.0349e-50	7086800	6				166	29;48;520;537;774	True;True;True;True;True	31;50;534;551;794	35;55;708;725;1068	41;42;65;866;884;1325	42;65;866;884;1325
ATCG00710.1	ATCG00710.1	1	1	1	>ATCG00710.1 | Symbols: PSBH | photosystem II reaction center protein H | chrC:74485-74706 FORWARD LENGTH=73	1	1	1	1	15.1	15.1	15.1	77018	73	73	7.0223e-05	997170	1				167	374	TRUE	381	509	603	603
ATCG01060.1	ATCG01060.1	1	1	1	>ATCG01060.1 | Symbols: PSAC | iron-sulfur cluster binding;electron carriers;4 iron, 4 sulfur cluster binding | chrC:117318-117563 REVERSE LENGTH=81	1	1	1	1	11.1	11.1	11.1	90384	81	81	0.0002504	596190	1				168	741	TRUE	761	1026	1266	1266
CON__P00761	CON__P00761	4	4	4	>P00761 SWISS-PROT:P00761|TRYP_PIG Trypsin - Sus scrofa (Pig).	1	4	4	4	24.2	24.2	24.2	24409	231	231	7.6317e-35	634520000	60			+	169	265;398;544;661	True;True;True;True	269;270;408;558;679	358;359;556;557;732;886;887;888;889;890;891;892;893;894;895;896;897;898;899;900;901;902;903;904;905;906;907;908;909;910;911;912;913;914;915;916;917;918;919;920;921;922;923;924;925;926;927;928;929;930	428;429;660;661;662;663;664;665;666;893;1102;1103;1104;1105;1106;1107;1108;1109;1110;1111;1112;1113;1114;1115;1116;1117;1118;1119;1120;1121;1122;1123;1124;1125;1126;1127;1128;1129;1130;1131;1132;1133;1134;1135;1136;1137;1138;1139;1140;1141;1142;1143;1144;1145;1146;1147;1148;1149;1150;1151	428;661;893;1131	7	94
CON__P02533;CON__Q6IFX2;CON__A2A4G1;CON__Q61782	CON__P02533	29;9;8;4	23;8;2;4	12;2;0;1	>P02533 SWISS-PROT:P02533 Tax_Id=9606 Gene_Symbol=KRT14 Keratin, type I cytoskeletal 14	4	29	23	12	55.3	50	34.1	51621	472	472;452;456;93	0	520220000	39			+	170	12;13;45;54;71;75;76;125;272;277;319;329;334;337;352;368;433;438;462;483;504;621;642;646;694;730;731;732;754	True;True;True;True;True;True;True;True;True;True;True;False;False;False;True;True;True;True;True;True;True;True;True;True;True;False;False;False;True	12;13;14;47;56;74;78;79;128;278;283;325;335;340;343;359;375;444;449;473;495;516;637;659;663;712;750;751;752;774	13;14;15;16;17;52;61;80;84;85;140;378;383;384;430;440;455;459;460;485;502;503;600;605;631;632;633;665;687;688;824;860;865;866;973;1015;1016;1017;1045	16;17;18;19;20;61;62;71;93;99;100;101;170;451;458;459;510;521;539;545;546;578;596;597;728;734;735;767;768;769;809;839;840;841;1019;1020;1072;1079;1080;1199;1200;1201;1250;1251;1252;1253;1254;1294	16;19;61;71;93;99;100;170;451;458;510;521;539;546;578;596;728;734;769;809;841;1019;1072;1079;1200;1251;1252;1254;1294	8	237
CON__P02538	CON__P02538	30	16	1	>P02538 SWISS-PROT:P02538 Tax_Id=9606 Gene_Symbol=KRT6A Keratin, type II cytoskeletal 6A	1	30	16	1	51.4	33.9	1.8	60044	564	564	0	59068000	17			+	171	15;20;30;31;40;56;92;140;156;215;217;286;332;369;373;390;446;447;449;478;493;501;502;527;557;594;595;638;651;760	True;True;True;True;True;True;True;False;False;False;True;True;False;False;True;True;False;False;False;True;False;False;False;False;True;True;True;False;False;True	17;22;32;33;42;58;95;143;160;219;221;292;338;376;380;400;457;458;460;490;505;513;514;541;573;610;611;655;669;780	20;26;36;37;47;63;103;155;156;173;296;298;397;453;504;508;546;613;614;616;617;660;676;684;685;715;750;797;798;856;874;1053	23;31;43;44;56;74;127;186;187;207;349;351;473;537;598;602;649;746;747;748;750;751;801;825;826;835;836;837;874;913;989;990;991;1067;1089;1307	23;31;43;44;56;74;127;187;207;349;351;473;537;598;602;649;746;747;750;801;826;835;837;874;913;990;991;1067;1089;1307
CON__P02662	CON__P02662	2	2	2	>P02662 SWISS-PROT:P02662 Alpha-S1-casein - Bos taurus (Bovine).	1	2	2	2	11.1	11.1	11.1	22975	199	199	0.70432	14912000	2			+	172	147;769	True;True	150;789	163;1062	195;1316	195;1316
CON__P02768-1	CON__P02768-1	2	2	2	>P02768-1 SWISS-PROT:P02768-1 Tax_Id=9606 Gene_Symbol=ALB Isoform 1 of Serum albumin precursor	1	2	2	2	2.8	2.8	2.8	69366	609	609	3.0443e-18	767170000	8			+	173	475;675	True;True	487;693	657;948;949;950;951;952;953;954	797;1170;1171;1172;1173;1174;1175;1176	797;1170
CON__P02769	CON__P02769	1	1	1	>P02769 SWISS-PROT:P02769 (Bos taurus) Bovine serum albumin precursor	1	1	1	1	2.1	2.1	2.1	69293	607	607	0.36598	443300	1			+	174	356	TRUE	363	489	582	582
CON__P04264;CON__H-INV:HIT000016045;CON__Q9H552	CON__P04264	51;2;1	51;2;1	36;0;0	>P04264 SWISS-PROT:P04264 Tax_Id=9606 Gene_Symbol=KRT1 Keratin, type II cytoskeletal 1	3	51	51	36	63.8	63.8	55.1	66017	644	644;99;499	0	11503000000	226			+	175	18;19;93;94;95;122;158;159;167;179;216;321;331;342;343;376;377;380;391;392;421;441;442;446;447;454;455;465;490;491;492;531;548;549;552;558;568;569;575;579;580;596;627;628;635;643;644;666;722;744;758	True;True;True;True;True;True;True;True;True;True;True;True;True;True;True;True;True;True;True;True;True;True;True;True;True;True;True;True;True;True;True;True;True;True;True;True;True;True;True;True;True;True;True;True;True;True;True;True;True;True;True	20;21;96;97;98;125;162;163;171;183;220;327;337;348;349;350;383;384;385;390;401;402;431;432;452;453;457;458;465;466;476;502;503;504;545;564;565;568;574;584;585;591;595;596;612;643;644;651;660;661;684;742;764;778	23;24;25;104;105;106;137;180;181;182;183;184;185;186;187;188;189;190;191;192;193;194;195;196;204;205;206;207;208;209;210;211;212;213;214;215;216;217;218;219;220;221;222;223;224;225;226;227;228;229;230;231;232;233;234;235;236;237;238;239;240;241;242;255;297;432;442;443;444;445;446;447;448;449;450;451;452;465;466;467;468;469;511;512;513;514;515;516;517;518;519;520;521;522;523;524;525;526;527;528;52…	26;27;28;29;30;128;129;130;131;132;167;215;216;217;218;219;220;221;222;223;224;225;226;227;228;229;230;231;232;233;234;235;236;246;247;248;249;250;251;252;253;254;255;256;257;258;259;260;261;262;263;264;265;266;267;268;269;270;271;272;273;274;275;276;277;278;279;280;281;282;283;284;285;286;287;302;350;512;513;523;524;525;526;527;528;529;530;531;532;533;534;535;536;553;554;555;556;557;558;559;605;…	26;28;129;130;131;167;219;235;247;302;350;513;529;553;556;610;628;637;650;652;703;738;740;746;747;756;759;775;819;821;823;878;903;904;908;915;938;939;953;963;969;992;1028;1033;1054;1074;1076;1156;1242;1272;1301	9;10;11	339;469;493
CON__P08727	CON__P08727	7	1	1	>P08727 SWISS-PROT:P08727 Tax_Id=9606 Gene_Symbol=KRT19 Keratin, type I cytoskeletal 19	1	7	1	1	13.2	2.2	2.2	44091	400	400	8.0716e-85	1928700	1			+	176	329;334;337;352;401;631;694	False;False;False;False;True;False;False	335;340;343;359;411;647;712	440;455;459;460;485;560;844;973	521;539;545;546;578;669;1044;1199;1200;1201	521;539;546;578;669;1044;1200
CON__P08779;CON__Q9Z2K1;CON__Q3ZAW8	CON__P08779	25;8;8	14;2;2	14;2;2	>P08779 SWISS-PROT:P08779 Tax_Id=9606 Gene_Symbol=KRT16 Keratin, type I cytoskeletal 16	3	25	14	14	52.2	37.8	37.8	51267	473	473;469;474	1.9771e-274	45859000	14			+	177	54;78;129;260;273;318;329;334;337;352;367;437;483;505;512;617;618;620;632;646;694;701;730;731;732	False;True;True;True;True;True;False;False;False;False;True;True;False;True;True;True;True;True;True;False;False;True;False;False;False	56;81;132;264;279;324;335;340;343;359;374;448;495;517;524;633;634;636;648;663;712;720;750;751;752	61;89;144;353;379;429;440;455;459;460;485;501;604;665;689;697;820;821;823;845;865;866;973;982;1015;1016;1017	71;105;175;423;452;509;521;539;545;546;578;595;733;809;842;852;1015;1016;1018;1045;1079;1080;1199;1200;1201;1213;1250;1251;1252;1253;1254	71;105;175;423;452;509;521;539;546;578;595;733;809;842;852;1015;1016;1018;1045;1079;1200;1213;1251;1252;1254
CON__P13645;CON__P02535-1;CON__Q7Z3Y7;CON__Q148H6;CON__P05784;CON__Q7Z3Z0;CON__Q99456;CON__Q2M2I5;CON__Q14525;CON__Q9UE12;CON__Q15323;CON__A2A5Y0;CON__Q92764;CON__Q14532;CON__A2AB72;CON__Q497I4;CON__O76015;CON__O76013;CON__Q7Z3Y9;CON__O76014;CON__REFSEQ:XP_986630	CON__P13645	43;10;4;3;2;2;2;2;1;1;1;1;1;1;1;1;1;1;1;1;1	43;10;4;3;2;2;2;2;1;1;1;1;1;1;1;1;1;1;1;1;1	34;6;1;0;0;0;0;0;0;0;0;0;0;0;0;0;0;0;0;0;0	>P13645 SWISS-PROT:P13645 Tax_Id=9606 Gene_Symbol=KRT10 Keratin, type I cytoskeletal 10	21	43	43	34	64.6	64.6	58.5	59.51	593	593;570;486;464;423;450;494;525;404;416;416;416;425;448;453;455;456;467;468;471;476	0	6578500000	84			+	178	14;21;34;35;74;97;117;118;119;220;221;267;282;298;329;334;337;365;432;459;467;471;506;510;511;525;535;553;554;560;572;573;578;592;593;629;695;696;730;731;732;755;781	True;True;True;True;True;True;True;True;True;True;True;True;True;True;True;True;True;True;True;True;True;True;True;True;True;True;True;True;True;True;True;True;True;True;True;True;True;True;True;True;True;True;True	15;16;23;36;37;77;100;120;121;122;224;225;272;288;304;335;340;343;372;443;470;478;482;483;518;522;523;539;549;569;570;576;588;589;594;608;609;645;713;714;715;750;751;752;775;801	18;19;27;40;41;42;83;108;132;133;134;301;302;361;389;390;391;392;393;409;440;455;459;460;499;598;599;627;628;641;642;643;644;645;646;647;648;652;653;690;691;695;696;713;723;746;747;753;769;770;777;778;795;796;841;974;975;976;977;1015;1016;1017;1046;1075	21;22;32;48;49;50;51;96;97;98;134;161;162;163;164;354;355;356;357;358;432;464;465;466;467;468;469;488;521;539;545;546;593;725;726;727;763;764;779;780;781;782;783;784;785;786;791;792;843;844;845;850;851;871;882;909;910;918;945;946;947;948;949;958;959;960;961;986;987;988;1040;1202;1203;1204;1205;1206;1207;1250;1251;1252;1253;1254;1295;1333	22;32;49;51;96;134;162;163;164;356;358;432;465;488;521;539;546;593;725;764;783;792;844;850;851;871;882;909;910;918;945;948;959;986;987;1040;1202;1207;1251;1252;1254;1295;1333	12;13;14	271;306;321
CON__P13646-1	CON__P13646-1	13	10	2	>P13646-1 SWISS-PROT:P13646-1 Tax_Id=9606 Gene_Symbol=KRT13 Isoform 1 of Keratin, type I cytoskeletal 13	1	13	10	2	32.3	27.7	5	49586	458	458	3.4574e-73	13203000	17			+	179	28;77;274;275;352;388;417;508;510;511;538;684;691	True;True;True;True;False;True;True;True;False;False;True;True;True	30;80;280;281;359;398;427;520;522;523;552;702;709	34;86;87;88;380;381;485;544;577;693;695;696;726;963;970	40;102;103;104;453;454;455;578;646;647;692;693;847;848;850;851;885;886;1189;1196	40;104;453;454;578;646;692;847;850;851;885;1189;1196
CON__P13647;CON__Q8VED5	CON__P13647	39;6	32;1	6;0	>P13647 SWISS-PROT:P13647 Tax_Id=9606 Gene_Symbol=KRT5 Keratin, type II cytoskeletal 5	2	39	32	6	56.1	47.5	8.1	62378	590	590;531	0	383380000	43			+	180	49;90;91;133;140;156;215;232;287;299;330;332;369;414;439;446;447;449;453;466;476;477;493;501;502;522;527;555;559;586;597;598;619;622;638;648;651;726;759	True;True;True;True;False;True;True;True;True;True;True;False;False;True;True;False;False;False;True;True;True;True;True;True;True;True;True;True;True;True;True;True;True;True;False;True;True;True;True	51;93;94;136;143;160;219;236;293;305;336;338;376;424;450;457;458;460;464;477;488;489;505;513;514;536;541;571;575;602;613;614;635;638;655;665;666;669;746;779	56;101;102;148;155;156;173;296;313;398;410;441;453;504;573;606;613;614;616;617;621;640;658;659;676;684;685;710;715;748;752;789;800;801;822;825;856;868;869;870;874;1011;1052	66;123;124;125;126;179;186;187;207;349;370;474;475;489;522;537;598;684;685;686;736;746;747;748;750;751;755;778;798;799;800;825;826;835;836;837;868;874;911;917;978;993;994;995;1017;1021;1067;1082;1083;1084;1089;1246;1306	66;123;125;179;187;207;349;370;474;489;522;537;598;686;736;746;747;750;755;778;799;800;826;835;837;868;874;911;917;978;993;995;1017;1021;1067;1082;1089;1246;1306
CON__P19013	CON__P19013	10	9	8	>P19013 SWISS-PROT:P19013 Tax_Id=9606 Gene_Symbol=KRT4 keratin 4	1	10	9	8	24.4	22.7	20.7	63.91	594	594	5.1693e-95	36012000	10			+	181	17;89;139;317;450;494;533;667;703;721	False;True;True;True;True;True;True;True;True;True	19;92;142;323;461;506;547;685;723;741	22;100;154;428;618;677;721;936;987;1006	25;122;185;508;752;827;880;1157;1218;1240;1241	25;122;185;508;752;827;880;1157;1218;1241
CON__P20930	CON__P20930	2	2	2	>P20930 SWISS-PROT:P20930 Tax_Id=9606 Gene_Symbol=FLG Filaggrin	1	2	2	2	0.6	0.6	0.6	435.16	4061	4061	0.0006102	334430	2			+	182	115;229	True;True	118;233	130;310	158;367	158;367
CON__P35527	CON__P35527	43	42	42	>P35527 SWISS-PROT:P35527 Tax_Id=9606 Gene_Symbol=KRT9 Keratin, type I cytoskeletal 9	1	43	42	42	74.8	74.8	74.8	62129	623	623	0	7795800000	131			+	183	3;80;81;106;130;131;144;168;180;184;185;241;242;257;268;280;281;334;335;336;350;420;423;434;463;473;474;479;480;482;485;486;514;515;516;547;561;604;634;637;717;718;753	True;True;True;True;True;True;True;True;True;True;True;True;True;True;True;True;True;False;True;True;True;True;True;True;True;True;True;True;True;True;True;True;True;True;True;True;True;True;True;True;True;True;True	3;83;84;109;133;134;147;172;184;188;189;245;246;261;273;274;286;287;340;341;342;357;430;434;445;474;485;486;491;492;494;497;498;526;527;528;529;530;561;562;563;577;620;650;653;654;737;738;773	3;91;92;119;120;145;146;160;243;256;257;258;259;264;265;323;324;325;326;327;328;329;330;331;332;333;350;362;363;364;365;366;367;368;369;370;371;372;373;374;387;388;455;456;457;458;480;481;580;581;588;601;634;635;655;656;661;662;664;667;668;699;700;701;702;703;704;735;736;737;738;739;754;807;848;851;852;853;854;855;1001;1002;1044	5;108;109;110;111;146;147;148;176;177;192;288;289;303;304;305;306;312;313;314;315;385;386;387;388;389;390;391;392;393;394;395;396;397;398;399;400;401;402;420;433;434;435;436;437;438;439;440;441;442;443;444;445;446;447;462;463;539;540;541;542;543;544;572;573;574;696;697;698;707;708;709;710;711;729;730;770;771;772;773;794;795;796;802;803;804;807;808;811;812;813;814;854;855;856;857;858;859;860;861;8…	5;109;111;147;176;177;192;289;303;312;315;387;395;420;441;462;463;539;542;544;574;698;708;730;772;795;796;802;804;808;812;814;854;858;861;901;920;1002;1048;1063;1234;1236;1293	15;16;17;18;19	245;269;276;286;326
CON__P35908	CON__P35908	43	41	32	>P35908 SWISS-PROT:P35908 Tax_Id=9606 Gene_Symbol=KRT2 Keratin, type II cytoskeletal 2 epidermal	1	43	41	32	71.9	70.1	58.9	65865	645	645	0	1724800000	67			+	184	96;140;148;158;176;178;233;234;235;300;332;369;378;381;382;387;443;444;449;468;469;470;528;529;546;566;570;571;584;606;611;612;613;638;647;665;671;702;722;743;761;765;768	True;True;True;False;True;True;True;True;True;True;True;True;True;True;True;True;True;True;True;True;True;True;True;True;True;True;True;True;True;True;True;True;True;True;True;True;True;True;False;True;True;True;True	99;143;151;162;180;182;237;238;239;306;338;376;386;387;391;392;397;454;455;460;479;480;481;542;543;560;582;586;587;600;622;627;628;629;655;664;683;689;721;722;742;763;781;785;788	107;155;156;164;180;181;182;183;184;185;186;187;188;189;190;191;192;193;194;195;252;254;314;315;316;317;411;453;504;531;532;533;537;538;543;610;611;616;617;649;650;651;716;717;734;759;760;761;762;766;767;768;787;809;814;815;816;856;867;934;944;983;984;985;986;1007;1028;1054;1058;1061	133;186;187;196;197;215;216;217;218;219;220;221;222;223;224;225;226;227;228;229;230;231;232;233;234;298;300;301;371;372;373;374;375;376;377;490;537;598;630;631;632;633;634;638;639;645;742;743;744;750;751;787;788;789;790;875;876;895;929;930;931;932;933;934;935;936;941;942;943;944;976;1004;1009;1010;1011;1067;1081;1155;1165;1214;1215;1216;1217;1242;1268;1308;1312;1315	133;187;196;219;298;301;371;374;377;490;537;598;632;638;639;645;743;744;750;787;788;790;875;876;895;930;941;944;976;1004;1009;1010;1011;1067;1081;1155;1165;1215;1242;1268;1308;1312;1315	20;21	343;473
CON__P48668;CON__P04259	CON__P48668;CON__P04259	30;28	1;1	1;1	>P48668 SWISS-PROT:P48668 Tax_Id=9606 Gene_Symbol=KRT6C Keratin, type II cytoskeletal 6C;>P04259 SWISS-PROT:P04259 Tax_Id=9606 Gene_Symbol=KRT6B Keratin, type II cytoskeletal 6B	2	30	1	1	51.4	1.8	1.8	60024	564	564;564	0	1662600	1			+	185	15;20;30;31;40;56;92;140;156;215;217;286;332;369;373;390;446;447;449;478;493;501;502;527;556;594;595;638;651;760	False;False;False;False;False;False;False;False;False;False;False;False;False;False;False;False;False;False;False;False;False;False;False;False;True;False;False;False;False;False	17;22;32;33;42;58;95;143;160;219;221;292;338;376;380;400;457;458;460;490;505;513;514;541;572;610;611;655;669;780	20;26;36;37;47;63;103;155;156;173;296;298;397;453;504;508;546;613;614;616;617;660;676;684;685;715;749;797;798;856;874;1053	23;31;43;44;56;74;127;186;187;207;349;351;473;537;598;602;649;746;747;748;750;751;801;825;826;835;836;837;874;912;989;990;991;1067;1089;1307	23;31;43;44;56;74;127;187;207;349;351;473;537;598;602;649;746;747;750;801;826;835;837;874;912;990;991;1067;1089;1307
CON__Q04695;CON__Q9QWL7;CON__P19001;CON__P35900;CON__Q9D312;CON__Q8N1A0;CON__Q99PS0	CON__Q04695;CON__Q9QWL7	20;16;6;2;2;1;1	8;5;1;0;0;0;1	6;3;1;0;0;0;0	>Q04695 SWISS-PROT:Q04695 Tax_Id=9606 Gene_Symbol=KRT17 Keratin, type I cytoskeletal 17;>Q9QWL7 SWISS-PROT:Q9QWL7 Tax_Id=10090 Gene_Symbol=Krt17 Keratin, type I cytoskeletal 17	7	20	8	6	42.1	21.8	17.4	48105	432	432;433;403;424;431;295;422	5.269e-198	27537000	9			+	186	10;11;53;58;71;125;272;276;319;329;334;337;352;399;433;461;621;631;646;694	True;True;True;True;False;False;False;True;False;False;False;False;False;True;False;True;False;True;False;False	10;11;55;60;74;128;278;282;325;335;340;343;359;409;444;472;637;647;663;712	11;12;60;65;80;140;378;382;430;440;455;459;460;485;558;600;630;824;844;865;866;973	14;15;70;76;93;170;451;456;457;510;521;539;545;546;578;667;728;766;1019;1020;1044;1079;1080;1199;1200;1201	14;15;70;76;93;170;451;456;510;521;539;546;578;667;728;766;1019;1044;1079;1200
CON__Q32MB2;CON__Q7RTS7	CON__Q32MB2;CON__Q7RTS7	6;4	1;1	0;0	>Q32MB2 TREMBL:Q32MB2;Q86Y46 Tax_Id=9606 Gene_Symbol=KRT73 Keratin-73;>Q7RTS7 SWISS-PROT:Q7RTS7 Tax_Id=9606 Gene_Symbol=KRT74 Keratin, type II cytoskeletal 74	2	6	1	0	11.3	2.2	0	58923	540	540;529	6.8219e-69	7304600	7			+	187	17;140;157;163;369;450	False;False;True;False;False;False	19;143;161;167;376;461	22;155;156;174;175;176;177;178;179;200;504;618	25;186;187;208;209;210;211;212;213;214;240;241;598;752	25;187;209;240;598;752
CON__Q5D862	CON__Q5D862	7	7	7	>Q5D862 SWISS-PROT:Q5D862 Tax_Id=9606 Gene_Symbol=FLG2 Filaggrin-2	1	7	7	7	5.4	5.4	5.4	248.07	2391	2391	7.5951e-138	50450000	9			+	188	120;166;247;524;564;608;777	True;True;True;True;True;True;True	123;170;251;538;580;624;797	135;203;339;712;757;811;1071	165;244;245;408;870;926;927;1006;1329	165;245;408;870;927;1006;1329
CON__Q6KB66-1;CON__Q0VBK2	CON__Q6KB66-1;CON__Q0VBK2	2;1	2;1	2;1	>Q6KB66-1 SWISS-PROT:Q6KB66-1 Tax_Id=9606 Gene_Symbol=KRT80 Isoform 1 of Keratin, type II cytoskeletal 80;>Q0VBK2 TREMBL:Q0VBK2;Q8C1M7 Tax_Id=10090 Gene_Symbol=Krt80 Keratin 80	2	2	2	2	4.9	4.9	4.9	50525	452	452;452	0.00011297	539380	2			+	189	539;576	True;True	553;592	727;775	887;956	887;956
CON__Q6NXH9	CON__Q6NXH9	6	1	0	>Q6NXH9 TREMBL:Q6NXH9 Tax_Id=10090 Gene_Symbol=Krt73 Keratin 73	1	6	1	0	9.5	1.9	0	58911	539	539	3.2332e-172	510550	2			+	190	140;158;163;369;450;722	False;False;True;False;False;False	143;162;167;376;461;742	155;156;180;181;182;183;184;185;186;187;188;189;190;191;192;193;194;195;200;504;618;1007	186;187;215;216;217;218;219;220;221;222;223;224;225;226;227;228;229;230;231;232;233;234;240;241;598;752;1242	187;219;240;598;752;1242
CON__Q8N1N4-2;CON__Q7RTT2	CON__Q8N1N4-2;CON__Q7RTT2	20;20	18;18	17;17	>Q8N1N4-2 SWISS-PROT:Q8N1N4-2 Tax_Id=9606 Gene_Symbol=KRT78 Isoform 2 of Keratin, type II cytoskeletal 78;>Q7RTT2 TREMBL:Q7RTT2 Tax_Id=9606 Gene_Symbol=KRT78 Keratin-78	2	20	18	17	44.5	41.7	41.7	56964	521	521;521	0	70349000	20			+	191	17;57;156;174;244;253;366;369;412;413;496;500;521;581;600;639;640;719;746;767	True;True;False;True;True;True;True;False;True;True;True;True;True;True;True;True;True;True;True;True	19;59;160;178;248;257;373;376;422;423;508;512;535;597;616;656;657;739;766;787	22;64;173;250;335;336;346;500;504;571;572;679;683;709;784;803;857;858;1003;1037;1060	25;75;207;296;404;405;416;594;598;682;683;829;834;867;972;997;1068;1069;1237;1283;1284;1314	25;75;207;296;405;416;594;598;682;683;829;834;867;972;997;1068;1069;1237;1284;1314
CON__Q7Z794	CON__Q7Z794	5	2	2	>Q7Z794 SWISS-PROT:Q7Z794 Tax_Id=9606 Gene_Symbol=KRT77 Keratin 77	1	5	2	2	7.1	3.5	3.5	61802	578	578	1.7397e-136	839180	2			+	192	140;158;513;645;722	False;False;True;True;False	143;162;525;662;742	155;156;180;181;182;183;184;185;186;187;188;189;190;191;192;193;194;195;698;864;1007	186;187;215;216;217;218;219;220;221;222;223;224;225;226;227;228;229;230;231;232;233;234;853;1078;1242	187;219;853;1078;1242
CON__Q86YZ3	CON__Q86YZ3	14	14	14	>Q86YZ3 SWISS-PROT:Q86YZ3 Tax_Id=9606 Gene_Symbol=HRNR Hornerin	1	14	14	14	17.6	17.6	17.6	282.39	2850	2850	3.1025e-253	31556000	17			+	193	210;211;213;214;218;219;236;237;238;239;240;507;509;601	True;True;True;True;True;True;True;True;True;True;True;True;True;True	214;215;217;218;222;223;240;241;242;243;244;519;521;617	291;292;294;295;299;300;318;319;320;321;322;692;694;804	343;344;346;347;348;352;353;378;379;380;381;382;383;384;846;849;998	343;344;347;348;352;353;378;379;380;381;384;846;849;998
CON__Q9C075	CON__Q9C075	5	4	4	>Q9C075 SWISS-PROT:Q9C075 Tax_Id=9606 Gene_Symbol=KRT23 Keratin, type I cytoskeletal 23	1	5	4	4	14	11.8	11.8	48131	422	422	1.8576e-06	859060	4			+	194	58;424;503;542;668	False;True;True;True;True	60;435;515;556;686	65;589;686;730;937	76;712;838;891;1158	76;712;838;891;1158
CON__Q9R0H5	CON__Q9R0H5	6	1	0	>Q9R0H5 SWISS-PROT:Q9R0H5 Tax_Id=10090 Gene_Symbol=Krt71 Keratin, type II cytoskeletal 6G	1	6	1	0	10.1	2.3	0	57382	524	524	4.2539e-139	1022200	1			+	195	17;140;158;163;614;722	False;False;False;False;True;False	19;143;162;167;630;742	22;155;156;180;181;182;183;184;185;186;187;188;189;190;191;192;193;194;195;200;817;1007	25;186;187;215;216;217;218;219;220;221;222;223;224;225;226;227;228;229;230;231;232;233;234;240;241;1012;1242	25;187;219;240;1012;1242
REV__AT5G66380.1	REV__AT5G66380.1	1	1	1	>AT5G66380.1 | Symbols: ATFOLT1, FOLT1 | folate transporter 1 | chr5:26513645-26515533 REVERSE LENGTH=308	1	1	1	1	0	0	0	34119	308	308	0.01019	1199800	1		+		196	771	TRUE	791	1064	1321	1321
